# Supplementary material for: Public Knowledge, Attitudes, and Perceptions of Antimicrobial Resistance in Brazil: Insights from a Nationwide Online Survey
Source: Antibiotics (Basel). 2026 Jun 20;15(6):624. doi: 10.3390/antibiotics15060624 (PMC13295450; doi:10.3390/antibiotics15060624)
Supplement: Supplementary file 1 [file antibiotics-15-00624-s001.zip]

Archive with 1 entries (1 files):
- input.xlsx
