# Supplementary material for: Public Knowledge, Attitudes, and Perceptions of Antimicrobial Resistance in Brazil: Insights from a Nationwide Online Survey
Source: Antibiotics (Basel). 2026 Jun 20;15(6):624. doi: 10.3390/antibiotics15060624 (PMC13295450; doi:10.3390/antibiotics15060624)
Supplement: Supplementary file 1 [file antibiotics-15-00624-s001.zip › input.xlsx]

## Sheet: Questionnaire Answers
Gender	Age	Age range	state	Region	Education	Have you ever heard of superbacteria ?	Have you heard about the topic of " antibiotic resistance "?	From the following definitions, choose the one that best fits the concept: " Antibiotic resistance is when ...	Have you ever heard of culture and antibiogram?	Choose, between the following statements, which one fits better the concept of culture and antibiogram:	Select the option in which you consider the use of antibiotics appropriate:	What’s the main action expected from an antibiotic?	Any antibiotic is adequate to treat any infection.	When I have a headache, an antibiotic can help me.	Antibiotics should be easier to access, without need of a medical prescription.	The treatment with an antibiotic can be discontinued as soon as the symptoms finish.	Selling antibiotics without a medical prescription is forbidden in Brazil.	It’s possible to detect which is the bacteria causing the infection according to the symptoms of a disease.	Taking antibiotics before any symptom of a disease, can prevent from being affected with it.	Antibiotics are all the same.	Do you evaluate/debate the medical prescription that you receive after a consultation?	Have any pharmacist or other professional sold or indicated antibiotics use without any medical prescription or evaluation?	Do you follow medical prescription for treatment? (Considering days, gap between doses…)	How do you dispose of the packaging of the medicines you take?	Do you think that a bacteria can be transmitted from a human to an animal and vice-versa?	Do you think food can transmit antibiotic resistance bacteria?	Would you pay more in a food that is antibiotic free?	Check the options that show brands/actives for antibiotic drugs:
Female	30	18-30	SP	Southeast	Postgraduate specialization	Yes	Yes	the antibiotic is incapable of harming the bacteria.	Yes	It’s a test that will show which antibiotics is better to treat the infection caused by a bacteria, that was already detected in the culture test.	To treat diseases in humans and animals / treat bacterial infections, fight bacteria	correct answers that only talk about eliminating, killing, fighting, microorganism/bacteria	Disagree	Disagree	Disagree	Disagree	Agree	Disagree	Disagree	Disagree	Yes	No	Yes	common waste	Yes	Yes	Yes	Wrong answer in any way possible
Female	36	31-45	SP	Southeast	Postgraduate specialization	Yes	Yes	the antibiotic is incapable of harming the bacteria.	Yes	It’s a test that will show which antibiotics is better to treat the infection caused by a bacteria, that was already detected in the culture test.	Responses that contained viruses as microorganisms fought by antibiotics	correct answers that only talk about eliminating, killing, fighting, microorganism/bacteria	Disagree	Disagree	Disagree	Disagree	Agree	Disagree	Disagree	Disagree	No	Yes	Yes	Dispose of at a pharmacy, health unit, hospital, or other collection points specifically for this purpose	Yes	Yes	No	Wrong answer in any way possible
Female	24	18-30	SP	Southeast	Incomplete higher education	Yes	Yes	the antibiotic is incapable of harming the bacteria.	Yes	It’s a test that will show which antibiotics is better to treat the infection caused by a bacteria, that was already detected in the culture test.	To treat diseases in humans and animals / treat bacterial infections, fight bacteria	correct answers that only talk about eliminating, killing, fighting, microorganism/bacteria	Disagree	Disagree	Disagree	Disagree	Agree	Agree	Disagree	Disagree	No	No	Yes	recyclable waste	Yes	Yes	No	Checked all five antimicrobials and only the five.
Male	21	18-30	SP	Southeast	Incomplete higher education	Yes	Yes	the antibiotic is incapable of harming the bacteria.	Yes	It’s a test that will show which antibiotics is better to treat the infection caused by a bacteria, that was already detected in the culture test.	Select the option in which you consider the use of antibiotics appropriate:	correct answers that only talk about eliminating, killing, fighting, microorganism/bacteria	Disagree	Disagree	Disagree	Disagree	Agree	Disagree	Disagree	Disagree	No	Yes	Yes	recyclable waste	Yes	Yes	No	Wrong answer in any way possible
Female	27	18-30	PA	North	Master’s or Doctorate degree	Yes	Yes	the antibiotic is incapable of harming the bacteria.	No	It’s a test that will show which antibiotics is better to treat the infection caused by a bacteria, that was already detected in the culture test.	To treat diseases in humans and animals / treat bacterial infections, fight bacteria	correct answers that only talk about eliminating, killing, fighting, microorganism/bacteria	Disagree	Disagree	Disagree	Agree	Agree	Agree	Disagree	Disagree	No	Yes	Yes	common waste	Yes	Yes	No	Wrong answer in any way possible
Female	25	18-30	SP	Southeast	Incomplete higher education	Yes	Yes	the antibiotic is incapable of harming the bacteria.	Yes	It’s a test that will show which antibiotics is better to treat the infection caused by a bacteria, that was already detected in the culture test.	To treat diseases in humans and animals / treat bacterial infections, fight bacteria	correct answers that only talk about eliminating, killing, fighting, microorganism/bacteria	Disagree	Disagree	Disagree	Disagree	Agree	Agree	Disagree	Disagree	Yes	No	Yes	Dispose of at a pharmacy, health unit, hospital, or other collection points specifically for this purpose	Yes	No	No	Checked all five antimicrobials and only the five.
Female	28	18-30	MT	Mid-West	Master’s or Doctorate degree	Yes	Yes	the antibiotic is incapable of harming the bacteria.	Yes	It’s a test that will show which antibiotics is better to treat the infection caused by a bacteria, that was already detected in the culture test.	To treat diseases in humans and animals / treat bacterial infections, fight bacteria	correct answers that only talk about eliminating, killing, fighting, microorganism/bacteria	Disagree	Disagree	Disagree	Disagree	Agree	Disagree	Disagree	Disagree	No	Yes	Yes	common waste	Yes	Yes	Yes	Wrong answer in any way possible
Female	42	31-45	DF	Mid-West	Postgraduate specialization	Yes	Yes	the antibiotic is incapable of harming the bacteria.	Yes	It’s a test that will show which antibiotics is better to treat the infection caused by a bacteria, that was already detected in the culture test.	To treat diseases in humans and animals / treat bacterial infections, fight bacteria	correct answers that only talk about eliminating, killing, fighting, microorganism/bacteria	Disagree	Disagree	Disagree	Disagree	Agree	Disagree	Disagree	Disagree	Yes	No	Yes	recyclable waste	Yes	Yes	Yes	Wrong answer in any way possible
Female	37	31-45	PR	South	Postgraduate specialization	Yes	Yes	the antibiotic is incapable of harming the bacteria.	Yes	It’s a test that will show which antibiotics is better to treat the infection caused by a bacteria, that was already detected in the culture test.	To treat diseases in humans and animals / treat bacterial infections, fight bacteria	correct answers that only talk about eliminating, killing, fighting, microorganism/bacteria	Disagree	Disagree	Disagree	Disagree	Agree	Disagree	Disagree	Disagree	No	No	Yes	common waste	Yes	Yes	No	Checked all five antimicrobials and only the five.
Female	65	>60	SP	Southeast	Master’s or Doctorate degree	Yes	Yes	the antibiotic is incapable of harming the bacteria.	Yes	It’s a test that will show which antibiotics is better to treat the infection caused by a bacteria, that was already detected in the culture test.	To treat diseases in humans and animals / treat bacterial infections, fight bacteria	correct answers that only talk about eliminating, killing, fighting, microorganism/bacteria	Disagree	Disagree	Disagree	Disagree	Agree	Disagree	Disagree	Disagree	Yes	No	Yes	Dispose of at a pharmacy, health unit, hospital, or other collection points specifically for this purpose	Yes	Yes	No	Checked all five antimicrobials and only the five.
Female	39	31-45	MG	Southeast	Postgraduate specialization	Yes	Yes	the antibiotic is incapable of harming the bacteria.	No	It’s a test that will show which antibiotics is better to treat the infection caused by a bacteria, that was already detected in the culture test.	To treat diseases in humans and animals / treat bacterial infections, fight bacteria	correct answers that only talk about eliminating, killing, fighting, microorganism/bacteria	Disagree	Disagree	Disagree	Disagree	Agree	Disagree	Disagree	Disagree	No	No	Yes	common waste	Yes	Yes	No	Checked all five antimicrobials and only the five.
Female	32	31-45	SP	Southeast	Postgraduate specialization	Yes	Yes	the antibiotic is incapable of harming the bacteria.	Yes	It’s a test that will show which antibiotics is better to treat the infection caused by a bacteria, that was already detected in the culture test.	To treat diseases in humans and animals / treat bacterial infections, fight bacteria	correct answers that only talk about eliminating, killing, fighting, microorganism/bacteria	Disagree	Disagree	Disagree	Disagree	Agree	Disagree	Disagree	Disagree	Yes	Yes	Yes	common waste	Yes	Yes	Yes	Checked all five antimicrobials and only the five.
Male	25	18-30	RS	South	Incomplete higher education	Yes	Yes	the antibiotic is incapable of harming the bacteria.	Yes	It’s a test that will show which antibiotics is better to treat the infection caused by a bacteria, that was already detected in the culture test.	To treat diseases in humans and animals / treat bacterial infections, fight bacteria	correct answers that only talk about eliminating, killing, fighting, microorganism/bacteria	Disagree	Disagree	Disagree	Disagree	Agree	Agree	Disagree	Disagree	Yes	No	Yes	Dispose of at a pharmacy, health unit, hospital, or other collection points specifically for this purpose	Yes	Yes	Yes	Checked all five antimicrobials and only the five.
Female	48	46-60	MT	Mid-West	Master’s or Doctorate degree	Yes	Yes	the antibiotic is incapable of harming the bacteria.	Yes	It’s a test that will show which antibiotics is better to treat the infection caused by a bacteria, that was already detected in the culture test.	To treat diseases in humans and animals / treat bacterial infections, fight bacteria	correct answers that only talk about eliminating, killing, fighting, microorganism/bacteria	Disagree	Disagree	Disagree	Disagree	Agree	Disagree	Disagree	Disagree	No	Yes	No	Dispose of at a pharmacy, health unit, hospital, or other collection points specifically for this purpose	Yes	Yes	No	Checked all five antimicrobials and only the five.
Female	22	18-30	PE	Northeast	Incomplete higher education	Yes	Yes	the antibiotic is incapable of harming the bacteria.	Yes	It’s a test that will show which antibiotics is better to treat the infection caused by a bacteria, that was already detected in the culture test.	To treat diseases in humans and animals / treat bacterial infections, fight bacteria	correct answers that only talk about eliminating, killing, fighting, microorganism/bacteria	Disagree	Disagree	Disagree	Disagree	Agree	Disagree	Disagree	Disagree	No	Yes	Yes	common waste	Yes	Yes	No	Checked all five antimicrobials and only the five.
Female	21	18-30	SP	Southeast	Incomplete higher education	Yes	Yes	the antibiotic is incapable of harming the bacteria.	Yes	It’s a test that will show which antibiotics is better to treat the infection caused by a bacteria, that was already detected in the culture test.	Select the option in which you consider the use of antibiotics appropriate:	correct answers that only talk about eliminating, killing, fighting, microorganism/bacteria	Disagree	Disagree	Disagree	Disagree	Agree	Agree	Disagree	Disagree	Yes	No	Yes	common waste	Yes	Yes	No	Wrong answer in any way possible
Female	26	18-30	SP	Southeast	Master’s or Doctorate degree	Yes	Yes	the antibiotic is incapable of harming the bacteria.	Yes	It’s a test that will show which antibiotics is better to treat the infection caused by a bacteria, that was already detected in the culture test.	To treat diseases in humans and animals / treat bacterial infections, fight bacteria	correct answers that only talk about eliminating, killing, fighting, microorganism/bacteria	Disagree	Disagree	Disagree	Disagree	Agree	Disagree	Disagree	Disagree	Yes	Yes	Yes	Dispose of at a pharmacy, health unit, hospital, or other collection points specifically for this purpose	Yes	Yes	Yes	Wrong answer in any way possible
Female	48	46-60	SP	Southeast	Postgraduate specialization	Yes	Yes	the antibiotic is incapable of harming the bacteria.	Yes	It’s a test that will show which antibiotics is better to treat the infection caused by a bacteria, that was already detected in the culture test.	To treat diseases in humans and animals / treat bacterial infections, fight bacteria	correct answers that only talk about eliminating, killing, fighting, microorganism/bacteria	Disagree	Disagree	Disagree	Disagree	Agree	Disagree	Disagree	Disagree	Yes	Yes	Yes	recyclable waste	Yes	Yes	No	Checked all five antimicrobials and only the five.
Female	45	31-45	SP	Southeast	Incomplete higher education	Yes	Yes	the antibiotic is incapable of harming the bacteria.	No	It’s a test that will show which antibiotics is better to treat the infection caused by a bacteria, that was already detected in the culture test.	Responses that contained viruses as microorganisms fought by antibiotics	Others (has virus in the response, relieves pain/symptoms, increases immunity, gives energy...)	Disagree	Disagree	Disagree	Disagree	Agree	Disagree	Disagree	Disagree	No	No	Yes	Dispose of at a pharmacy, health unit, hospital, or other collection points specifically for this purpose	Yes	Yes	Yes	Wrong answer in any way possible
Female	31	31-45	RJ	Southeast	Master’s or Doctorate degree	Yes	Yes	the antibiotic is incapable of harming the bacteria.	Yes	It’s a test that will show which antibiotics is better to treat the infection caused by a bacteria, that was already detected in the culture test.	To treat diseases in humans and animals / treat bacterial infections, fight bacteria	correct answers that only talk about eliminating, killing, fighting, microorganism/bacteria	Disagree	Disagree	Disagree	Disagree	Agree	Disagree	Disagree	Disagree	Yes	Yes	Yes	common waste	Yes	Yes	Yes	Checked all five antimicrobials and only the five.
Female	33	31-45	MG	Southeast	Incomplete higher education	No	Yes	the antibiotic is incapable of harming the bacteria.	No	It’s a test that will show which antibiotics is better to treat the infection caused by a bacteria, that was already detected in the culture test.	Responses that contained viruses as microorganisms fought by antibiotics	correct answers that only talk about eliminating, killing, fighting, microorganism/bacteria	Disagree	Disagree	Disagree	Disagree	Agree	Disagree	Disagree	Disagree	Yes	I rather not answer	Yes	common waste	Yes	Yes	Yes	Wrong answer in any way possible
Female	25	18-30	SP	Southeast	High School graduate or lower	Yes	Yes	the antibiotic is incapable of harming the bacteria.	No	It’s a test that will show which antibiotics is better to treat the infection caused by a bacteria, that was already detected in the culture test.	Responses that contained viruses as microorganisms fought by antibiotics	correct answers that only talk about eliminating, killing, fighting, microorganism/bacteria	Disagree	Disagree	Disagree	Disagree	Agree	Agree	Disagree	Disagree	No	No	Yes	Dispose of at a pharmacy, health unit, hospital, or other collection points specifically for this purpose	Yes	Yes	Yes	Wrong answer in any way possible
Male	24	18-30	SP	Southeast	Postgraduate specialization	Yes	Yes	the antibiotic is incapable of harming the bacteria.	Yes	It’s a test that will show which antibiotics is better to treat the infection caused by a bacteria, that was already detected in the culture test.	To treat diseases in humans and animals / treat bacterial infections, fight bacteria	correct answers that only talk about eliminating, killing, fighting, microorganism/bacteria	Disagree	Disagree	Disagree	Disagree	Agree	Disagree	Disagree	Disagree	Yes	Yes	Yes	Dispose of at a pharmacy, health unit, hospital, or other collection points specifically for this purpose	Yes	Yes	Yes	Checked all five antimicrobials and only the five.
Female	30	18-30	MG	Southeast	Postgraduate specialization	Yes	Yes	the antibiotic is incapable of harming the bacteria.	Yes	It’s a test that will show which antibiotics is better to treat the infection caused by a bacteria, that was already detected in the culture test.	To treat diseases in humans and animals / treat bacterial infections, fight bacteria	correct answers that only talk about eliminating, killing, fighting, microorganism/bacteria	Disagree	Disagree	Disagree	Disagree	Agree	Agree	Disagree	Disagree	Yes	No	Yes	common waste	Yes	Yes	No	Wrong answer in any way possible
Female	27	18-30	PR	South	Postgraduate specialization	Yes	Yes	the antibiotic is incapable of harming the bacteria.	Yes	It’s a test that will show which antibiotics is better to treat the infection caused by a bacteria, that was already detected in the culture test.	Select the option in which you consider the use of antibiotics appropriate:	correct answers that only talk about eliminating, killing, fighting, microorganism/bacteria	Disagree	Disagree	Disagree	Disagree	Agree	Agree	Disagree	Disagree	No	No	Yes	Dispose of at a pharmacy, health unit, hospital, or other collection points specifically for this purpose	Yes	Yes	Yes	Checked all five antimicrobials and only the five.
Male	49	46-60	SP	Southeast	Postgraduate specialization	Yes	Yes	the antibiotic is incapable of harming the bacteria.	Yes	It’s a test that will show which antibiotics is better to treat the infection caused by a bacteria, that was already detected in the culture test.	To treat diseases in humans and animals / treat bacterial infections, fight bacteria	correct answers that only talk about eliminating, killing, fighting, microorganism/bacteria	Disagree	Disagree	Disagree	Disagree	Agree	Disagree	Disagree	Disagree	No	No	Yes	common waste	Yes	Yes	No	Checked all five antimicrobials and only the five.
Female	19	18-30	PR	South	Incomplete higher education	Yes	Yes	the antibiotic is incapable of harming the bacteria.	Yes	It’s a test that will show which antibiotics is better to treat the infection caused by a bacteria, that was already detected in the culture test.	To treat diseases in humans and animals / treat bacterial infections, fight bacteria	correct answers that only talk about eliminating, killing, fighting, microorganism/bacteria	Disagree	Disagree	Disagree	Disagree	Agree	Disagree	Disagree	Disagree	No	No	No	Dispose of at a pharmacy, health unit, hospital, or other collection points specifically for this purpose	Yes	No	No	Wrong answer in any way possible
Female	23	18-30	SP	Southeast	Postgraduate specialization	Yes	Yes	the antibiotic is incapable of harming the bacteria.	Yes	It’s a test that will show which antibiotics is better to treat the infection caused by a bacteria, that was already detected in the culture test.	To treat diseases in humans and animals / treat bacterial infections, fight bacteria	correct answers that only talk about eliminating, killing, fighting, microorganism/bacteria	Disagree	Disagree	Disagree	Disagree	Agree	Disagree	Disagree	Disagree	No	Yes	Yes	common waste	Yes	No	No	Checked all five antimicrobials and only the five.
Female	22	18-30	SP	Southeast	Incomplete higher education	Yes	Yes	the antibiotic is incapable of harming the bacteria.	Yes	It’s a test that will show which antibiotics is better to treat the infection caused by a bacteria, that was already detected in the culture test.	Select the option in which you consider the use of antibiotics appropriate:	correct answers that only talk about eliminating, killing, fighting, microorganism/bacteria	Disagree	Disagree	Disagree	Disagree	Agree	Disagree	Disagree	Disagree	No	No	Yes	recyclable waste	Yes	Yes	No	Checked all five antimicrobials and only the five.
Male	27	18-30	SP	Southeast	Postgraduate specialization	Yes	Yes	the antibiotic is incapable of harming the bacteria.	Yes	It’s a test that will show which antibiotics is better to treat the infection caused by a bacteria, that was already detected in the culture test.	Select the option in which you consider the use of antibiotics appropriate:	correct answers that only talk about eliminating, killing, fighting, microorganism/bacteria	Disagree	Disagree	Disagree	Disagree	Agree	Disagree	Disagree	Disagree	No	Yes	Yes	Dispose of at a pharmacy, health unit, hospital, or other collection points specifically for this purpose	Yes	Yes	No	Wrong answer in any way possible
Female	23	18-30	SP	Southeast	Incomplete higher education	Yes	Yes	the antibiotic is incapable of harming the bacteria.	Yes	It’s a test that will show which antibiotics is better to treat the infection caused by a bacteria, that was already detected in the culture test.	Other (animals only, humans only, none of the above, incomplete answer...)	correct answers that only talk about eliminating, killing, fighting, microorganism/bacteria	Disagree	Disagree	Disagree	Disagree	Agree	Agree	Disagree	Disagree	No	Yes	Yes	common waste	Yes	Yes	Yes	Wrong answer in any way possible
Male	24	18-30	PE	Northeast	Postgraduate specialization	Yes	Yes	the antibiotic is incapable of harming the bacteria.	Yes	It’s a test that will show which antibiotics is better to treat the infection caused by a bacteria, that was already detected in the culture test.	To treat diseases in humans and animals / treat bacterial infections, fight bacteria	correct answers that only talk about eliminating, killing, fighting, microorganism/bacteria	Disagree	Disagree	Disagree	Disagree	Agree	Agree	Disagree	Disagree	No	No	No	common waste	Yes	Yes	Yes	Wrong answer in any way possible
Female	50	46-60	SP	Southeast	Postgraduate specialization	Yes	Yes	the antibiotic is incapable of harming the bacteria.	Yes	It’s a test that will show which antibiotics is better to treat the infection caused by a bacteria, that was already detected in the culture test.	To treat diseases in humans and animals / treat bacterial infections, fight bacteria	correct answers that only talk about eliminating, killing, fighting, microorganism/bacteria	Disagree	Disagree	Disagree	Disagree	Agree	Disagree	Disagree	Disagree	Yes	No	Yes	Dispose of at a pharmacy, health unit, hospital, or other collection points specifically for this purpose	Yes	Yes	Yes	Checked all five antimicrobials and only the five.
Female	28	18-30	SP	Southeast	Incomplete higher education	Yes	Yes	the antibiotic is incapable of harming the bacteria.	Yes	It’s a test that will show which antibiotics is better to treat the infection caused by a bacteria, that was already detected in the culture test.	To treat diseases in humans and animals / treat bacterial infections, fight bacteria	correct answers that only talk about eliminating, killing, fighting, microorganism/bacteria	Disagree	Disagree	Disagree	Disagree	Agree	Disagree	Disagree	Disagree	No	No	No	common waste	Yes	Yes	No	Wrong answer in any way possible
Male	28	18-30	RS	South	Master’s or Doctorate degree	Yes	Yes	the antibiotic is incapable of harming the bacteria.	Yes	It’s a test that will show which antibiotics is better to treat the infection caused by a bacteria, that was already detected in the culture test.	To treat diseases in humans and animals / treat bacterial infections, fight bacteria	correct answers that only talk about eliminating, killing, fighting, microorganism/bacteria	Disagree	Disagree	Disagree	Disagree	Agree	Disagree	Disagree	Disagree	Yes	No	Yes	common waste	Yes	Yes	Yes	Checked all five antimicrobials and only the five.
Male	19	18-30	SP	Southeast	Incomplete higher education	Yes	Yes	the antibiotic is incapable of harming the bacteria.	No	It’s a test that will show which antibiotics is better to treat the infection caused by a bacteria, that was already detected in the culture test.	Other (animals only, humans only, none of the above, incomplete answer...)	correct answers that only talk about eliminating, killing, fighting, microorganism/bacteria	Disagree	Disagree	Disagree	Disagree	Agree	Agree	Disagree	Disagree	No	No	Yes	common waste	Yes	Yes	Yes	Wrong answer in any way possible
Male	33	31-45	PR	South	Master’s or Doctorate degree	Yes	Yes	the antibiotic is incapable of harming the bacteria.	Yes	It’s a test that will show which antibiotics is better to treat the infection caused by a bacteria, that was already detected in the culture test.	Select the option in which you consider the use of antibiotics appropriate:	correct answers that only talk about eliminating, killing, fighting, microorganism/bacteria	Disagree	Disagree	Disagree	Disagree	Disagree	Disagree	Disagree	Disagree	Yes	No	Yes	recyclable waste	Yes	Yes	Yes	Wrong answer in any way possible
Female	19	18-30	SP	Southeast	Incomplete higher education	Yes	Yes	the antibiotic is incapable of harming the bacteria.	Yes	It’s a test that will show which antibiotics is better to treat the infection caused by a bacteria, that was already detected in the culture test.	Select the option in which you consider the use of antibiotics appropriate:	correct answers that only talk about eliminating, killing, fighting, microorganism/bacteria	Disagree	Disagree	Disagree	Disagree	Agree	Disagree	Agree	Disagree	Yes	No	Yes	Dispose of at a pharmacy, health unit, hospital, or other collection points specifically for this purpose	Yes	Yes	No	Wrong answer in any way possible
Female	30	18-30	SP	Southeast	Postgraduate specialization	Yes	Yes	the antibiotic is incapable of harming the bacteria.	Yes	It’s a test that will show which antibiotics is better to treat the infection caused by a bacteria, that was already detected in the culture test.	To treat diseases in humans and animals / treat bacterial infections, fight bacteria	correct answers that only talk about eliminating, killing, fighting, microorganism/bacteria	Disagree	Disagree	Disagree	Disagree	Agree	Disagree	Disagree	Disagree	Yes	Yes	Yes	common waste	Yes	Yes	No	Checked all five antimicrobials and only the five.
Female	31	31-45	SP	Southeast	Postgraduate specialization	Yes	Yes	the antibiotic is incapable of harming the bacteria.	Yes	It’s a test that will show which antibiotics is better to treat the infection caused by a bacteria, that was already detected in the culture test.	To treat diseases in humans and animals / treat bacterial infections, fight bacteria	correct answers that only talk about eliminating, killing, fighting, microorganism/bacteria	Disagree	Disagree	Disagree	Disagree	Agree	Disagree	Disagree	Disagree	No	I rather not answer	Yes	common waste	No	Yes	Yes	Checked all five antimicrobials and only the five.
Female	51	46-60	PR	South	Master’s or Doctorate degree	Yes	Yes	the antibiotic is incapable of harming the bacteria.	Yes	It’s a test that will show which antibiotics is better to treat the infection caused by a bacteria, that was already detected in the culture test.	Select the option in which you consider the use of antibiotics appropriate:	correct answers that only talk about eliminating, killing, fighting, microorganism/bacteria	Disagree	Disagree	Disagree	Disagree	Agree	Disagree	Disagree	Disagree	Yes	Yes	Yes	recyclable waste	Yes	Yes	No	Checked all five antimicrobials and only the five.
Female	20	18-30	SP	Southeast	Incomplete higher education	Yes	Yes	the antibiotic is incapable of harming the bacteria.	Yes	It’s a test that will show which antibiotics is better to treat the infection caused by a bacteria, that was already detected in the culture test.	To treat diseases in humans and animals / treat bacterial infections, fight bacteria	correct answers that only talk about eliminating, killing, fighting, microorganism/bacteria	Disagree	Disagree	Disagree	Disagree	Agree	Agree	Disagree	Disagree	No	No	Yes	common waste	Yes	No	No	Wrong answer in any way possible
Female	48	46-60	PB	Northeast	Postgraduate specialization	Yes	Yes	the antibiotic is incapable of harming the bacteria.	Yes	It’s a test that will show which antibiotics is better to treat the infection caused by a bacteria, that was already detected in the culture test.	To treat diseases in humans and animals / treat bacterial infections, fight bacteria	correct answers that only talk about eliminating, killing, fighting, microorganism/bacteria	Disagree	Disagree	Disagree	Disagree	Agree	Disagree	Agree	Agree	Yes	No	Yes	common waste	Yes	No	Yes	Checked all five antimicrobials and only the five.
Female	21	18-30	MG	Southeast	Incomplete higher education	Yes	Yes	the antibiotic is incapable of harming the bacteria.	Yes	It’s a test that will show which antibiotics is better to treat the infection caused by a bacteria, that was already detected in the culture test.	To treat diseases in humans and animals / treat bacterial infections, fight bacteria	correct answers that only talk about eliminating, killing, fighting, microorganism/bacteria	Disagree	Disagree	Disagree	Disagree	Agree	Disagree	Disagree	Disagree	No	No	Yes	common waste	Yes	No	No	Wrong answer in any way possible
Female	26	18-30	SP	Southeast	Postgraduate specialization	Yes	Yes	the antibiotic is incapable of harming the bacteria.	Yes	It’s a test that will show which antibiotics is better to treat the infection caused by a bacteria, that was already detected in the culture test.	To treat diseases in humans and animals / treat bacterial infections, fight bacteria	correct answers that only talk about eliminating, killing, fighting, microorganism/bacteria	Disagree	Disagree	Disagree	Disagree	Agree	Disagree	Disagree	Disagree	No	Yes	Yes	recyclable waste	Yes	Yes	No	Checked all five antimicrobials and only the five.
Female	42	31-45	BA	Northeast	Master’s or Doctorate degree	Yes	Yes	the antibiotic is incapable of harming the bacteria.	Yes	It’s a test that will show which antibiotics is better to treat the infection caused by a bacteria, that was already detected in the culture test.	Select the option in which you consider the use of antibiotics appropriate:	correct answers that only talk about eliminating, killing, fighting, microorganism/bacteria	Disagree	Disagree	Disagree	Disagree	Agree	Disagree	Disagree	Disagree	Yes	No	Yes	common waste	Yes	Yes	Yes	Wrong answer in any way possible
Female	32	31-45	RO	North	Postgraduate specialization	Yes	Yes	the antibiotic is incapable of harming the bacteria.	Yes	It’s a test that will show which antibiotics is better to treat the infection caused by a bacteria, that was already detected in the culture test.	To treat diseases in humans and animals / treat bacterial infections, fight bacteria	correct answers that only talk about eliminating, killing, fighting, microorganism/bacteria	Disagree	Disagree	Disagree	Disagree	Agree	Disagree	Disagree	Disagree	Yes	Yes	Yes	Dispose of at a pharmacy, health unit, hospital, or other collection points specifically for this purpose	Yes	Yes	Yes	Checked all five antimicrobials and only the five.
Male	25	18-30	RJ	Southeast	Master’s or Doctorate degree	Yes	Yes	the antibiotic is incapable of harming the bacteria.	Yes	It’s a test that will show which antibiotics is better to treat the infection caused by a bacteria, that was already detected in the culture test.	To treat diseases in humans and animals / treat bacterial infections, fight bacteria	correct answers that only talk about eliminating, killing, fighting, microorganism/bacteria	Disagree	Disagree	Disagree	Disagree	Agree	Disagree	Disagree	Disagree	Yes	No	Yes	common waste	Yes	Yes	Yes	Wrong answer in any way possible
Female	28	18-30	SP	Southeast	Postgraduate specialization	Yes	Yes	the antibiotic is incapable of harming the bacteria.	No	It’s a test that will show which antibiotics is better to treat the infection caused by a bacteria, that was already detected in the culture test.	To treat diseases in humans and animals / treat bacterial infections, fight bacteria	correct answers that only talk about eliminating, killing, fighting, microorganism/bacteria	Disagree	Disagree	Disagree	Disagree	Agree	Disagree	Disagree	Disagree	No	No	Yes	recyclable waste	Yes	Yes	No	Wrong answer in any way possible
Female	56	46-60	SP	Southeast	High School graduate or lower	No	No	the antibiotic is incapable of harming the bacteria.	No	It’s a test that will show which antibiotics is better to treat the infection caused by a bacteria, that was already detected in the culture test.	Responses that contained viruses as microorganisms fought by antibiotics	correct answers that only talk about eliminating, killing, fighting, microorganism/bacteria	Disagree	Disagree	Disagree	Disagree	Agree	Agree	Disagree	Disagree	No	No	Yes	recyclable waste	No	Yes	No	Checked all five antimicrobials and only the five.
Female	45	31-45	PA	North	Incomplete higher education	Yes	Yes	the antibiotic is incapable of harming the bacteria.	Yes	It’s a test that will show which antibiotics is better to treat the infection caused by a bacteria, that was already detected in the culture test.	Other (animals only, humans only, none of the above, incomplete answer...)	correct answers that only talk about eliminating, killing, fighting, microorganism/bacteria	Disagree	Disagree	Disagree	Disagree	Agree	Disagree	Disagree	Disagree	Yes	No	Yes	common waste	Yes	Yes	Yes	Checked all five antimicrobials and only the five.
Female	23	18-30	SP	Southeast	Incomplete higher education	Yes	Yes	the antibiotic is incapable of harming the bacteria.	Yes	It’s a test that will show which antibiotics is better to treat the infection caused by a bacteria, that was already detected in the culture test.	To treat diseases in humans and animals / treat bacterial infections, fight bacteria	correct answers that only talk about eliminating, killing, fighting, microorganism/bacteria	Disagree	Disagree	Disagree	Disagree	Agree	Disagree	Disagree	Disagree	Yes	Yes	Yes	Dispose of at a pharmacy, health unit, hospital, or other collection points specifically for this purpose	Yes	Yes	Yes	Checked all five antimicrobials and only the five.
Female	36	31-45	SP	Southeast	Incomplete higher education	Yes	Yes	the antibiotic is incapable of harming the bacteria.	No	It’s a test that will show which antibiotics is better to treat the infection caused by a bacteria, that was already detected in the culture test.	Responses that contained viruses as microorganisms fought by antibiotics	correct answers that only talk about eliminating, killing, fighting, microorganism/bacteria	Disagree	Disagree	Disagree	Agree	Agree	Agree	Disagree	Disagree	No	No	Yes	recyclable waste	Yes	Yes	No	Wrong answer in any way possible
Male	46	46-60	SP	Southeast	Incomplete higher education	Yes	Yes	the antibiotic is incapable of harming the bacteria.	Yes	It’s a test that will show which antibiotics is better to treat the infection caused by a bacteria, that was already detected in the culture test.	To treat diseases in humans and animals / treat bacterial infections, fight bacteria	correct answers that only talk about eliminating, killing, fighting, microorganism/bacteria	Disagree	Disagree	Disagree	Disagree	Agree	Disagree	Disagree	Disagree	Yes	Yes	Yes	Dispose of at a pharmacy, health unit, hospital, or other collection points specifically for this purpose	Yes	Yes	No	Checked all five antimicrobials and only the five.
Female	25	18-30	SP	Southeast	Incomplete higher education	Yes	Yes	the antibiotic is incapable of harming the bacteria.	Yes	It’s a test that will show which antibiotics is better to treat the infection caused by a bacteria, that was already detected in the culture test.	To treat diseases in humans and animals / treat bacterial infections, fight bacteria	correct answers that only talk about eliminating, killing, fighting, microorganism/bacteria	Disagree	Disagree	Disagree	Disagree	Agree	Disagree	Disagree	Disagree	Yes	Yes	Yes	recyclable waste	Yes	Yes	No	Wrong answer in any way possible
Female	44	31-45	SP	Southeast	Incomplete higher education	Yes	Yes	the antibiotic is incapable of harming the bacteria.	No	It’s a test that will show which antibiotics is better to treat the infection caused by a bacteria, that was already detected in the culture test.	Responses that contained viruses as microorganisms fought by antibiotics	correct answers that only talk about eliminating, killing, fighting, microorganism/bacteria	Disagree	Agree	Disagree	Disagree	Agree	Agree	Disagree	Disagree	No	I rather not answer	Yes	common waste	Yes	Yes	No	Wrong answer in any way possible
Male	55	46-60	SP	Southeast	Incomplete higher education	Yes	Yes	the antibiotic is incapable of harming the bacteria.	No	It’s a test that will show which antibiotics is better to treat the infection caused by a bacteria, that was already detected in the culture test.	Responses that contained viruses as microorganisms fought by antibiotics	correct answers that only talk about eliminating, killing, fighting, microorganism/bacteria	Disagree	Disagree	Disagree	Disagree	Agree	Agree	Disagree	Disagree	No	No	Yes	recyclable waste	Yes	Yes	Yes	Wrong answer in any way possible
Female	46	46-60	SP	Southeast	Postgraduate specialization	Yes	Yes	the antibiotic is incapable of harming the bacteria.	Yes	It’s a test that will show which antibiotics is better to treat the infection caused by a bacteria, that was already detected in the culture test.	To treat diseases in humans and animals / treat bacterial infections, fight bacteria	correct answers that only talk about eliminating, killing, fighting, microorganism/bacteria	Disagree	Disagree	Disagree	Disagree	Agree	Disagree	Disagree	Disagree	Yes	No	Yes	common waste	Yes	Yes	Yes	Checked all five antimicrobials and only the five.
Female	31	31-45	SP	Southeast	Master’s or Doctorate degree	Yes	Yes	the antibiotic is incapable of harming the bacteria.	Yes	It’s a test that will show which antibiotics is better to treat the infection caused by a bacteria, that was already detected in the culture test.	Responses that contained viruses as microorganisms fought by antibiotics	correct answers that only talk about eliminating, killing, fighting, microorganism/bacteria	Disagree	Disagree	Disagree	Disagree	Disagree	Disagree	Disagree	Disagree	No	No	Yes	common waste	Yes	Yes	Yes	Wrong answer in any way possible
Male	54	46-60	SP	Southeast	Postgraduate specialization	Yes	Yes	the antibiotic is incapable of harming the bacteria.	Yes	It’s a test that will show which antibiotics is better to treat the infection caused by a bacteria, that was already detected in the culture test.	Responses that contained viruses as microorganisms fought by antibiotics	correct answers that only talk about eliminating, killing, fighting, microorganism/bacteria	Disagree	Disagree	Disagree	Agree	Disagree	Disagree	Disagree	Disagree	No	Yes	Yes	Dispose of at a pharmacy, health unit, hospital, or other collection points specifically for this purpose	Yes	Yes	No	Wrong answer in any way possible
Female	41	31-45	SP	Southeast	Master’s or Doctorate degree	Yes	Yes	the antibiotic is incapable of harming the bacteria.	Yes	It’s a test that will show which antibiotics is better to treat the infection caused by a bacteria, that was already detected in the culture test.	To treat diseases in humans and animals / treat bacterial infections, fight bacteria	correct answers that only talk about eliminating, killing, fighting, microorganism/bacteria	Disagree	Disagree	Disagree	Disagree	Agree	Disagree	Disagree	Disagree	Yes	Yes	Yes	recyclable waste	Yes	No	Yes	Checked all five antimicrobials and only the five.
Male	27	18-30	SP	Southeast	Incomplete higher education	Yes	Yes	the antibiotic is incapable of harming the bacteria.	Yes	It’s a test that will show which antibiotics is better to treat the infection caused by a bacteria, that was already detected in the culture test.	Select the option in which you consider the use of antibiotics appropriate:	correct answers that only talk about eliminating, killing, fighting, microorganism/bacteria	Disagree	Disagree	Disagree	Disagree	Agree	Disagree	Disagree	Disagree	No	No	Yes	common waste	Yes	Yes	No	Checked all five antimicrobials and only the five.
Female	42	31-45	SP	Southeast	Incomplete higher education	Yes	Yes	the antibiotic is incapable of harming the bacteria.	Yes	It’s a test that will show which antibiotics is better to treat the infection caused by a bacteria, that was already detected in the culture test.	Responses that contained viruses as microorganisms fought by antibiotics	correct answers that only talk about eliminating, killing, fighting, microorganism/bacteria	Disagree	Disagree	Disagree	Disagree	Agree	Agree	Disagree	Disagree	Yes	I rather not answer	Yes	common waste	Yes	Yes	Yes	Wrong answer in any way possible
Male	27	18-30	SP	Southeast	Postgraduate specialization	Yes	Yes	the antibiotic is incapable of harming the bacteria.	Yes	It’s a test that will show which antibiotics is better to treat the infection caused by a bacteria, that was already detected in the culture test.	Responses that contained viruses as microorganisms fought by antibiotics	correct answers that only talk about eliminating, killing, fighting, microorganism/bacteria	Disagree	Disagree	Disagree	Disagree	Agree	Agree	Disagree	Disagree	Yes	No	Yes	Dispose of at a pharmacy, health unit, hospital, or other collection points specifically for this purpose	Yes	Yes	Yes	Wrong answer in any way possible
Female	26	18-30	SP	Southeast	Incomplete higher education	Yes	Yes	the antibiotic is incapable of harming the bacteria.	Yes	It’s a test that will show which antibiotics is better to treat the infection caused by a bacteria, that was already detected in the culture test.	Select the option in which you consider the use of antibiotics appropriate:	correct answers that only talk about eliminating, killing, fighting, microorganism/bacteria	Disagree	Disagree	Disagree	Disagree	Agree	Disagree	Disagree	Disagree	No	No	Yes	recyclable waste	Yes	Yes	Yes	Wrong answer in any way possible
Male	45	31-45	SP	Southeast	Postgraduate specialization	Yes	Yes	the antibiotic is incapable of harming the bacteria.	Yes	It’s a test that will show which antibiotics is better to treat the infection caused by a bacteria, that was already detected in the culture test.	Select the option in which you consider the use of antibiotics appropriate:	correct answers that only talk about eliminating, killing, fighting, microorganism/bacteria	Disagree	Disagree	Disagree	Disagree	Agree	Disagree	Disagree	Disagree	Yes	Yes	Yes	Others (White trash, sink, toilet, don't know, etc.)	Yes	Yes	Yes	Checked all five antimicrobials and only the five.
Female	22	18-30	SP	Southeast	Postgraduate specialization	Yes	Yes	the antibiotic is incapable of harming the bacteria.	Yes	It’s a test that will show which antibiotics is better to treat the infection caused by a bacteria, that was already detected in the culture test.	Other (animals only, humans only, none of the above, incomplete answer...)	correct answers that only talk about eliminating, killing, fighting, microorganism/bacteria	Disagree	Disagree	Disagree	Disagree	Agree	Disagree	Disagree	Disagree	No	Yes	Yes	common waste	Yes	No	No	Checked all five antimicrobials and only the five.
Female	24	18-30	SC	South	Incomplete higher education	Yes	Yes	the antibiotic is incapable of harming the bacteria.	Yes	It’s a test that will show which antibiotics is better to treat the infection caused by a bacteria, that was already detected in the culture test.	To treat diseases in humans and animals / treat bacterial infections, fight bacteria	correct answers that only talk about eliminating, killing, fighting, microorganism/bacteria	Disagree	Disagree	Disagree	Disagree	Agree	Disagree	Disagree	Disagree	No	Yes	Yes	common waste	Yes	Yes	Yes	Checked all five antimicrobials and only the five.
Female	27	18-30	SC	South	Postgraduate specialization	Yes	Yes	the antibiotic is incapable of harming the bacteria.	Yes	It’s a test that will show which antibiotics is better to treat the infection caused by a bacteria, that was already detected in the culture test.	To treat diseases in humans and animals / treat bacterial infections, fight bacteria	correct answers that only talk about eliminating, killing, fighting, microorganism/bacteria	Disagree	Disagree	Disagree	Disagree	Agree	Disagree	Disagree	Disagree	No	Yes	Yes	recyclable waste	Yes	Yes	Yes	Wrong answer in any way possible
Female	45	31-45	SC	South	Master’s or Doctorate degree	Yes	Yes	the antibiotic is incapable of harming the bacteria.	Yes	It’s a test that will show which antibiotics is better to treat the infection caused by a bacteria, that was already detected in the culture test.	Select the option in which you consider the use of antibiotics appropriate:	correct answers that only talk about eliminating, killing, fighting, microorganism/bacteria	Disagree	Disagree	Disagree	Disagree	Agree	Disagree	Disagree	Disagree	No	No	Yes	Dispose of at a pharmacy, health unit, hospital, or other collection points specifically for this purpose	Yes	Yes	Yes	Checked all five antimicrobials and only the five.
Male	24	18-30	SP	Southeast	Postgraduate specialization	Yes	Yes	the antibiotic is incapable of harming the bacteria.	Yes	It’s a test that will show which antibiotics is better to treat the infection caused by a bacteria, that was already detected in the culture test.	To treat diseases in humans and animals / treat bacterial infections, fight bacteria	correct answers that only talk about eliminating, killing, fighting, microorganism/bacteria	Disagree	Disagree	Disagree	Disagree	Agree	Disagree	Disagree	Disagree	Yes	No	Yes	Dispose of at a pharmacy, health unit, hospital, or other collection points specifically for this purpose	Yes	Yes	Yes	Checked all five antimicrobials and only the five.
Male	45	31-45	CE	Northeast	Bachelor’s degree	Yes	Yes	the antibiotic is incapable of harming the bacteria.	No	It’s a test that will show which antibiotics is better to treat the infection caused by a bacteria, that was already detected in the culture test.	To treat diseases in humans and animals / treat bacterial infections, fight bacteria	correct answers that only talk about eliminating, killing, fighting, microorganism/bacteria	Disagree	Disagree	Disagree	Disagree	Agree	Disagree	Disagree	Disagree	Yes	Yes	Yes	Dispose of at a pharmacy, health unit, hospital, or other collection points specifically for this purpose	No	No	Yes	Checked all five antimicrobials and only the five.
Male	20	18-30	SP	Southeast	Incomplete higher education	Yes	Yes	the antibiotic is incapable of harming the bacteria.	Yes	It’s a test that will show which antibiotics is better to treat the infection caused by a bacteria, that was already detected in the culture test.	To treat diseases in humans and animals / treat bacterial infections, fight bacteria	correct answers that only talk about eliminating, killing, fighting, microorganism/bacteria	Disagree	Disagree	Disagree	Disagree	Agree	Disagree	Disagree	Disagree	No	Yes	Yes	Others (White trash, sink, toilet, don't know, etc.)	Yes	Yes	No	Checked all five antimicrobials and only the five.
Female	49	46-60	SP	Southeast	Bachelor’s degree	Yes	Yes	the antibiotic is incapable of harming the bacteria.	Yes	It’s a test that will show which antibiotics is better to treat the infection caused by a bacteria, that was already detected in the culture test.	To treat diseases in humans and animals / treat bacterial infections, fight bacteria	correct answers that only talk about eliminating, killing, fighting, microorganism/bacteria	Disagree	Disagree	Disagree	Disagree	Agree	Disagree	Disagree	Disagree	Yes	Yes	Yes	common waste	Yes	Yes	Yes	Checked all five antimicrobials and only the five.
Male	51	46-60	SP	Southeast	Bachelor’s degree	Yes	Yes	the antibiotic is incapable of harming the bacteria.	No	It’s a test that will show which antibiotics is better to treat the infection caused by a bacteria, that was already detected in the culture test.	To treat diseases in humans and animals / treat bacterial infections, fight bacteria	correct answers that only talk about eliminating, killing, fighting, microorganism/bacteria	Disagree	Disagree	Disagree	Disagree	Agree	Disagree	Disagree	Disagree	Yes	No	Yes	common waste	Yes	Yes	No	Checked all five antimicrobials and only the five.
Female	35	31-45	RJ	Southeast	Postgraduate specialization	Yes	Yes	the antibiotic is incapable of harming the bacteria.	Yes	It’s a test that will show which antibiotics is better to treat the infection caused by a bacteria, that was already detected in the culture test.	Other (animals only, humans only, none of the above, incomplete answer...)	correct answers that only talk about eliminating, killing, fighting, microorganism/bacteria	Disagree	Disagree	Disagree	Disagree	Agree	Disagree	Disagree	Disagree	Yes	Yes	Yes	Dispose of at a pharmacy, health unit, hospital, or other collection points specifically for this purpose	Yes	Yes	No	Checked all five antimicrobials and only the five.
Female	22	18-30	SP	Southeast	Incomplete higher education	Yes	Yes	the antibiotic is incapable of harming the bacteria.	Yes	It’s a test that will show which antibiotics is better to treat the infection caused by a bacteria, that was already detected in the culture test.	To treat diseases in humans and animals / treat bacterial infections, fight bacteria	correct answers that only talk about eliminating, killing, fighting, microorganism/bacteria	Disagree	Disagree	Disagree	Disagree	Agree	Disagree	Disagree	Disagree	No	No	Yes	Dispose of at a pharmacy, health unit, hospital, or other collection points specifically for this purpose	Yes	Yes	No	Checked all five antimicrobials and only the five.
Male	22	18-30	SP	Southeast	Incomplete higher education	Yes	Yes	the antibiotic is incapable of harming the bacteria.	Yes	It’s a test that will show which antibiotics is better to treat the infection caused by a bacteria, that was already detected in the culture test.	Select the option in which you consider the use of antibiotics appropriate:	correct answers that only talk about eliminating, killing, fighting, microorganism/bacteria	Disagree	Disagree	Disagree	Disagree	Agree	Disagree	Disagree	Disagree	No	Yes	Yes	common waste	Yes	Yes	Yes	Checked all five antimicrobials and only the five.
Female	41	31-45	SP	Southeast	Bachelor’s degree	Yes	Yes	the antibiotic is incapable of harming the bacteria.	Yes	It’s a test that will show which antibiotics is better to treat the infection caused by a bacteria, that was already detected in the culture test.	Other (animals only, humans only, none of the above, incomplete answer...)	correct answers that only talk about eliminating, killing, fighting, microorganism/bacteria	Disagree	Disagree	Disagree	Disagree	Agree	Agree	Disagree	Disagree	Yes	No	Yes	common waste	No	Yes	No	Wrong answer in any way possible
Female	46	46-60	PR	South	Master’s or Doctorate degree	Yes	Yes	the antibiotic is incapable of harming the bacteria.	Yes	It’s a test that will show which antibiotics is better to treat the infection caused by a bacteria, that was already detected in the culture test.	Select the option in which you consider the use of antibiotics appropriate:	correct answers that only talk about eliminating, killing, fighting, microorganism/bacteria	Disagree	Disagree	Disagree	Disagree	Disagree	Disagree	Disagree	Disagree	Yes	Yes	Yes	Dispose of at a pharmacy, health unit, hospital, or other collection points specifically for this purpose	Yes	Yes	Yes	Checked all five antimicrobials and only the five.
Male	23	18-30	SP	Southeast	Bachelor’s degree	Yes	Yes	the antibiotic is incapable of harming the bacteria.	Yes	It’s a test that will show which antibiotics is better to treat the infection caused by a bacteria, that was already detected in the culture test.	To treat diseases in humans and animals / treat bacterial infections, fight bacteria	correct answers that only talk about eliminating, killing, fighting, microorganism/bacteria	Disagree	Disagree	Disagree	Disagree	Agree	Disagree	Disagree	Disagree	Yes	Yes	Yes	recyclable waste	Yes	Yes	Yes	Checked all five antimicrobials and only the five.
Female	57	46-60	SP	Southeast	Incomplete higher education	Yes	Yes	the antibiotic is incapable of harming the bacteria.	Yes	It’s a test that will show which antibiotics is better to treat the infection caused by a bacteria, that was already detected in the culture test.	To treat diseases in humans and animals / treat bacterial infections, fight bacteria	correct answers that only talk about eliminating, killing, fighting, microorganism/bacteria	Disagree	Disagree	Disagree	Disagree	Agree	Disagree	Disagree	Disagree	No	I rather not answer	Yes	common waste	Yes	No	No	Checked all five antimicrobials and only the five.
Female	20	18-30	SP	Southeast	Incomplete higher education	Yes	Yes	the antibiotic is incapable of harming the bacteria.	Yes	It’s a test that will show which antibiotics is better to treat the infection caused by a bacteria, that was already detected in the culture test.	To treat diseases in humans and animals / treat bacterial infections, fight bacteria	correct answers that only talk about eliminating, killing, fighting, microorganism/bacteria	Disagree	Disagree	Disagree	Disagree	Agree	Agree	Disagree	Disagree	No	No	Yes	common waste	Yes	Yes	No	Wrong answer in any way possible
Female	44	31-45	SP	Southeast	Postgraduate specialization	Yes	Yes	the antibiotic is incapable of harming the bacteria.	Yes	It’s a test that will show which antibiotics is better to treat the infection caused by a bacteria, that was already detected in the culture test.	To treat diseases in humans and animals / treat bacterial infections, fight bacteria	correct answers that only talk about eliminating, killing, fighting, microorganism/bacteria	Disagree	Disagree	Disagree	Disagree	Agree	Disagree	Disagree	Disagree	No	No	Yes	Dispose of at a pharmacy, health unit, hospital, or other collection points specifically for this purpose	Yes	Yes	No	Checked all five antimicrobials and only the five.
Female	34	31-45	RS	South	Incomplete higher education	Yes	Yes	the antibiotic is incapable of harming the bacteria.	Yes	It’s a test that will show which antibiotics is better to treat the infection caused by a bacteria, that was already detected in the culture test.	To treat diseases in humans and animals / treat bacterial infections, fight bacteria	correct answers that only talk about eliminating, killing, fighting, microorganism/bacteria	Disagree	Disagree	Disagree	Disagree	Agree	Disagree	Disagree	Disagree	Yes	No	Yes	Dispose of at a pharmacy, health unit, hospital, or other collection points specifically for this purpose	Yes	Yes	Yes	Wrong answer in any way possible
Female	25	18-30	PR	South	Incomplete higher education	Yes	Yes	the antibiotic is incapable of harming the bacteria.	Yes	It’s a test that will show which antibiotics is better to treat the infection caused by a bacteria, that was already detected in the culture test.	Responses that contained viruses as microorganisms fought by antibiotics	correct answers that only talk about eliminating, killing, fighting, microorganism/bacteria	Disagree	Disagree	Disagree	Disagree	Agree	Agree	Disagree	Disagree	Yes	No	Yes	recyclable waste	Yes	Yes	No	Wrong answer in any way possible
Female	54	46-60	SP	Southeast	Postgraduate specialization	Yes	Yes	the antibiotic is incapable of harming the bacteria.	Yes	It’s a test that will show which antibiotics is better to treat the infection caused by a bacteria, that was already detected in the culture test.	Responses that contained viruses as microorganisms fought by antibiotics	correct answers that only talk about eliminating, killing, fighting, microorganism/bacteria	Disagree	Disagree	Disagree	Disagree	Agree	Agree	Disagree	Disagree	Yes	No	Yes	recyclable waste	Yes	Yes	Yes	Checked all five antimicrobials and only the five.
Male	50	46-60	MG	Southeast	Master’s or Doctorate degree	Yes	Yes	the antibiotic is incapable of harming the bacteria.	Yes	It’s a test that will show which antibiotics is better to treat the infection caused by a bacteria, that was already detected in the culture test.	To treat diseases in humans and animals / treat bacterial infections, fight bacteria	correct answers that only talk about eliminating, killing, fighting, microorganism/bacteria	Disagree	Disagree	Disagree	Disagree	Agree	Disagree	Disagree	Disagree	Yes	No	Yes	recyclable waste	Yes	Yes	Yes	Wrong answer in any way possible
Female	53	46-60	SP	Southeast	Bachelor’s degree	Yes	Yes	the antibiotic is incapable of harming the bacteria.	Yes	It’s a test that will show which antibiotics is better to treat the infection caused by a bacteria, that was already detected in the culture test.	To treat diseases in humans and animals / treat bacterial infections, fight bacteria	correct answers that only talk about eliminating, killing, fighting, microorganism/bacteria	Disagree	Disagree	Disagree	Disagree	Agree	Disagree	Disagree	Disagree	No	No	Yes	common waste	Yes	Yes	Yes	Checked all five antimicrobials and only the five.
Female	57	46-60	SP	Southeast	Postgraduate specialization	Yes	Yes	the antibiotic is incapable of harming the bacteria.	Yes	It’s a test that will show which antibiotics is better to treat the infection caused by a bacteria, that was already detected in the culture test.	To treat diseases in humans and animals / treat bacterial infections, fight bacteria	correct answers that only talk about eliminating, killing, fighting, microorganism/bacteria	Disagree	Disagree	Disagree	Disagree	Agree	Disagree	Disagree	Disagree	Yes	No	Yes	recyclable waste	Yes	Yes	No	Checked all five antimicrobials and only the five.
Female	25	18-30	RJ	Southeast	Incomplete higher education	Yes	Yes	the antibiotic is incapable of harming the bacteria.	Yes	It’s a test that will show which antibiotics is better to treat the infection caused by a bacteria, that was already detected in the culture test.	To treat diseases in humans and animals / treat bacterial infections, fight bacteria	correct answers that only talk about eliminating, killing, fighting, microorganism/bacteria	Disagree	Disagree	Disagree	Disagree	Agree	Agree	Disagree	Disagree	No	Yes	Yes	recyclable waste	Yes	Yes	No	Wrong answer in any way possible
Female	39	31-45	SC	South	Master’s or Doctorate degree	Yes	Yes	the antibiotic is incapable of harming the bacteria.	Yes	It’s a test that will show which antibiotics is better to treat the infection caused by a bacteria, that was already detected in the culture test.	To treat diseases in humans and animals / treat bacterial infections, fight bacteria	correct answers that only talk about eliminating, killing, fighting, microorganism/bacteria	Disagree	Disagree	Disagree	Disagree	Disagree	Disagree	Disagree	Disagree	Yes	No	Yes	common waste	No	Yes	Yes	Checked all five antimicrobials and only the five.
Female	29	18-30	SP	Southeast	Master’s or Doctorate degree	Yes	Yes	the antibiotic is incapable of harming the bacteria.	Yes	It’s a test that will show which antibiotics is better to treat the infection caused by a bacteria, that was already detected in the culture test.	To treat diseases in humans and animals / treat bacterial infections, fight bacteria	correct answers that only talk about eliminating, killing, fighting, microorganism/bacteria	Disagree	Disagree	Disagree	Disagree	Agree	Disagree	Disagree	Disagree	No	No	Yes	Dispose of at a pharmacy, health unit, hospital, or other collection points specifically for this purpose	Yes	No	Yes	Checked all five antimicrobials and only the five.
Female	29	18-30	MT	Mid-West	Postgraduate specialization	Yes	Yes	the antibiotic is incapable of harming the bacteria.	Yes	It’s a test that will show which antibiotics is better to treat the infection caused by a bacteria, that was already detected in the culture test.	To treat diseases in humans and animals / treat bacterial infections, fight bacteria	correct answers that only talk about eliminating, killing, fighting, microorganism/bacteria	Disagree	Disagree	Disagree	Disagree	Agree	Disagree	Disagree	Disagree	Yes	Yes	Yes	recyclable waste	Yes	No	Yes	Wrong answer in any way possible
Female	24	18-30	SP	Southeast	Bachelor’s degree	Yes	Yes	the antibiotic is incapable of harming the bacteria.	No	It’s a test that will show which antibiotics is better to treat the infection caused by a bacteria, that was already detected in the culture test.	To treat diseases in humans and animals / treat bacterial infections, fight bacteria	correct answers that only talk about eliminating, killing, fighting, microorganism/bacteria	Disagree	Disagree	Disagree	Disagree	Agree	Agree	Disagree	Disagree	Yes	No	Yes	common waste	Yes	Yes	No	Checked all five antimicrobials and only the five.
Female	29	18-30	BA	Northeast	Incomplete higher education	Yes	Yes	the antibiotic is incapable of harming the bacteria.	Yes	It’s a test that will show which antibiotics is better to treat the infection caused by a bacteria, that was already detected in the culture test.	To treat diseases in humans and animals / treat bacterial infections, fight bacteria	Others (has virus in the response, relieves pain/symptoms, increases immunity, gives energy...)	Disagree	Disagree	Disagree	Disagree	Agree	Agree	Disagree	Disagree	Yes	Yes	Yes	common waste	Yes	Yes	Yes	Wrong answer in any way possible
Female	28	18-30	SP	Southeast	Master’s or Doctorate degree	Yes	Yes	the antibiotic is incapable of harming the bacteria.	Yes	It’s a test that will show which antibiotics is better to treat the infection caused by a bacteria, that was already detected in the culture test.	To treat diseases in humans and animals / treat bacterial infections, fight bacteria	correct answers that only talk about eliminating, killing, fighting, microorganism/bacteria	Disagree	Disagree	Disagree	Disagree	Agree	Disagree	Disagree	Disagree	Yes	No	Yes	Dispose of at a pharmacy, health unit, hospital, or other collection points specifically for this purpose	Yes	Yes	Yes	Checked all five antimicrobials and only the five.
Female	23	18-30	SP	Southeast	Incomplete higher education	Yes	Yes	the antibiotic is incapable of harming the bacteria.	Yes	It’s a test that will show which antibiotics is better to treat the infection caused by a bacteria, that was already detected in the culture test.	To treat diseases in humans and animals / treat bacterial infections, fight bacteria	correct answers that only talk about eliminating, killing, fighting, microorganism/bacteria	Disagree	Disagree	Disagree	Disagree	Agree	Disagree	Disagree	Disagree	No	No	Yes	recyclable waste	Yes	Yes	Yes	Checked all five antimicrobials and only the five.
Male	33	31-45	MS	Mid-West	Bachelor’s degree	Yes	Yes	the antibiotic is incapable of harming the bacteria.	Yes	It’s a test that will show which antibiotics is better to treat the infection caused by a bacteria, that was already detected in the culture test.	To treat diseases in humans and animals / treat bacterial infections, fight bacteria	correct answers that only talk about eliminating, killing, fighting, microorganism/bacteria	Disagree	Disagree	Disagree	Disagree	Agree	Disagree	Disagree	Disagree	Yes	No	Yes	common waste	Yes	Yes	Yes	Checked all five antimicrobials and only the five.
Female	70	>60	SP	Southeast	Bachelor’s degree	Yes	Yes	the antibiotic is incapable of harming the bacteria.	Yes	It’s a test that will show which antibiotics is better to treat the infection caused by a bacteria, that was already detected in the culture test.	To treat diseases in humans and animals / treat bacterial infections, fight bacteria	correct answers that only talk about eliminating, killing, fighting, microorganism/bacteria	Disagree	Disagree	Disagree	Disagree	Agree	Disagree	Disagree	Disagree	Yes	No	Yes	common waste	Yes	Yes	No	Checked all five antimicrobials and only the five.
Female	29	18-30	SP	Southeast	Master’s or Doctorate degree	Yes	Yes	the antibiotic is incapable of harming the bacteria.	Yes	It’s a test that will show which antibiotics is better to treat the infection caused by a bacteria, that was already detected in the culture test.	To treat diseases in humans and animals / treat bacterial infections, fight bacteria	correct answers that only talk about eliminating, killing, fighting, microorganism/bacteria	Disagree	Disagree	Disagree	Disagree	Agree	Disagree	Disagree	Disagree	Yes	No	Yes	Dispose of at a pharmacy, health unit, hospital, or other collection points specifically for this purpose	Yes	Yes	No	Checked all five antimicrobials and only the five.
Female	25	18-30	SP	Southeast	Bachelor’s degree	Yes	Yes	the antibiotic is incapable of harming the bacteria.	Yes	It’s a test that will show which antibiotics is better to treat the infection caused by a bacteria, that was already detected in the culture test.	Select the option in which you consider the use of antibiotics appropriate:	correct answers that only talk about eliminating, killing, fighting, microorganism/bacteria	Disagree	Disagree	Disagree	Disagree	Disagree	Disagree	Disagree	Disagree	No	No	Yes	Dispose of at a pharmacy, health unit, hospital, or other collection points specifically for this purpose	Yes	Yes	Yes	Checked all five antimicrobials and only the five.
Female	30	18-30	SP	Southeast	Master’s or Doctorate degree	Yes	Yes	the antibiotic is incapable of harming the bacteria.	Yes	It’s a test that will show which antibiotics is better to treat the infection caused by a bacteria, that was already detected in the culture test.	To treat diseases in humans and animals / treat bacterial infections, fight bacteria	correct answers that only talk about eliminating, killing, fighting, microorganism/bacteria	Disagree	Disagree	Disagree	Disagree	Agree	Disagree	Disagree	Disagree	Yes	No	Yes	common waste	Yes	Yes	Yes	Checked all five antimicrobials and only the five.
Female	54	46-60	SP	Southeast	Postgraduate specialization	Yes	Yes	the antibiotic is incapable of harming the bacteria.	Yes	It’s a test that will show which antibiotics is better to treat the infection caused by a bacteria, that was already detected in the culture test.	To treat diseases in humans and animals / treat bacterial infections, fight bacteria	correct answers that only talk about eliminating, killing, fighting, microorganism/bacteria	Disagree	Disagree	Disagree	Disagree	Agree	Disagree	Disagree	Disagree	No	I rather not answer	Yes	Others (White trash, sink, toilet, don't know, etc.)	No	Yes	No	Wrong answer in any way possible
Female	67	>60	SP	Southeast	High School graduate or lower	Yes	Yes	the antibiotic is incapable of harming the bacteria.	Yes	It’s a test that will show which antibiotics is better to treat the infection caused by a bacteria, that was already detected in the culture test.	To treat diseases in humans and animals / treat bacterial infections, fight bacteria	correct answers that only talk about eliminating, killing, fighting, microorganism/bacteria	Disagree	Disagree	Disagree	Disagree	Agree	Disagree	Disagree	Disagree	Yes	Yes	Yes	Dispose of at a pharmacy, health unit, hospital, or other collection points specifically for this purpose	Yes	No	No	Wrong answer in any way possible
Female	44	31-45	SP	Southeast	Bachelor’s degree	Yes	Yes	the antibiotic is incapable of harming the bacteria.	No	It’s a test that will show which antibiotics is better to treat the infection caused by a bacteria, that was already detected in the culture test.	Other (animals only, humans only, none of the above, incomplete answer...)	correct answers that only talk about eliminating, killing, fighting, microorganism/bacteria	Disagree	Disagree	Disagree	Disagree	Disagree	Disagree	Disagree	Disagree	No	No	Yes	recyclable waste	Yes	Yes	Yes	Wrong answer in any way possible
Female	53	46-60	DF	Mid-West	Master’s or Doctorate degree	Yes	Yes	the antibiotic is incapable of harming the bacteria.	Yes	It’s a test that will show which antibiotics is better to treat the infection caused by a bacteria, that was already detected in the culture test.	To treat diseases in humans and animals / treat bacterial infections, fight bacteria	correct answers that only talk about eliminating, killing, fighting, microorganism/bacteria	Disagree	Disagree	Disagree	Disagree	Agree	Disagree	Disagree	Disagree	Yes	Yes	Yes	recyclable waste	Yes	Yes	No	Checked all five antimicrobials and only the five.
Female	44	31-45	SP	Southeast	Postgraduate specialization	Yes	Yes	the antibiotic is incapable of harming the bacteria.	No	It’s a test that will show which antibiotics is better to treat the infection caused by a bacteria, that was already detected in the culture test.	Responses that contained viruses as microorganisms fought by antibiotics	correct answers that only talk about eliminating, killing, fighting, microorganism/bacteria	Disagree	Disagree	Disagree	Disagree	Agree	Disagree	Disagree	Disagree	Yes	No	Yes	common waste	Yes	Yes	Yes	Wrong answer in any way possible
Female	19	18-30	SP	Southeast	Incomplete higher education	Yes	Yes	the antibiotic is incapable of harming the bacteria.	Yes	It’s a test that will show which antibiotics is better to treat the infection caused by a bacteria, that was already detected in the culture test.	To treat diseases in humans and animals / treat bacterial infections, fight bacteria	correct answers that only talk about eliminating, killing, fighting, microorganism/bacteria	Disagree	Disagree	Disagree	Disagree	Agree	Disagree	Disagree	Disagree	No	No	Yes	common waste	Yes	Yes	Yes	Checked all five antimicrobials and only the five.
Female	28	18-30	SP	Southeast	Bachelor’s degree	Yes	Yes	the antibiotic is incapable of harming the bacteria.	Yes	It’s a test that will show which antibiotics is better to treat the infection caused by a bacteria, that was already detected in the culture test.	Other (animals only, humans only, none of the above, incomplete answer...)	correct answers that only talk about eliminating, killing, fighting, microorganism/bacteria	Disagree	Disagree	Disagree	Disagree	Agree	Disagree	Disagree	Disagree	Yes	No	Yes	Dispose of at a pharmacy, health unit, hospital, or other collection points specifically for this purpose	Yes	Yes	Yes	Checked all five antimicrobials and only the five.
Male	28	18-30	AC	North	Bachelor’s degree	Yes	Yes	the antibiotic is incapable of harming the bacteria.	Yes	It’s a test that will show which antibiotics is better to treat the infection caused by a bacteria, that was already detected in the culture test.	To treat diseases in humans and animals / treat bacterial infections, fight bacteria	correct answers that only talk about eliminating, killing, fighting, microorganism/bacteria	Disagree	Disagree	Disagree	Disagree	Agree	Disagree	Disagree	Disagree	Yes	Yes	Yes	common waste	Yes	Yes	Yes	Checked all five antimicrobials and only the five.
Female	34	31-45	MG	Southeast	Postgraduate specialization	Yes	Yes	a bacteria is capable of eliminating the bacteria from the organism.	Yes	It’s a test that will show which antibiotics is better to treat the infection caused by a bacteria, that was already detected in the culture test.	To treat diseases in humans and animals / treat bacterial infections, fight bacteria	correct answers that only talk about eliminating, killing, fighting, microorganism/bacteria	Disagree	Disagree	Disagree	Disagree	Agree	Agree	Disagree	Disagree	No	No	Yes	common waste	Yes	Yes	Yes	Wrong answer in any way possible
Female	22	18-30	RJ	Southeast	Incomplete higher education	Yes	Yes	the antibiotic is incapable of harming the bacteria.	Yes	It’s a test that will show which antibiotics is better to treat the infection caused by a bacteria, that was already detected in the culture test.	To treat diseases in humans and animals / treat bacterial infections, fight bacteria	correct answers that only talk about eliminating, killing, fighting, microorganism/bacteria	Disagree	Disagree	Disagree	Disagree	Agree	Disagree	Disagree	Disagree	Yes	Yes	Yes	common waste	Yes	Yes	No	Checked all five antimicrobials and only the five.
Male	35	31-45	SP	Southeast	Bachelor’s degree	Yes	Yes	the antibiotic is incapable of harming the bacteria.	No	It’s a test that will show which antibiotics is better to treat the infection caused by a bacteria, that was already detected in the culture test.	Responses that contained viruses as microorganisms fought by antibiotics	correct answers that only talk about eliminating, killing, fighting, microorganism/bacteria	Disagree	Disagree	Disagree	Disagree	Agree	Agree	Disagree	Disagree	No	No	No	common waste	Yes	Yes	No	Wrong answer in any way possible
Female	34	31-45	SP	Southeast	Postgraduate specialization	Yes	Yes	the antibiotic is incapable of harming the bacteria.	Yes	It’s a test that will show which antibiotics is better to treat the infection caused by a bacteria, that was already detected in the culture test.	To treat diseases in humans and animals / treat bacterial infections, fight bacteria	correct answers that only talk about eliminating, killing, fighting, microorganism/bacteria	Disagree	Disagree	Disagree	Disagree	Agree	Agree	Disagree	Disagree	No	No	Yes	common waste	Yes	Yes	Yes	Wrong answer in any way possible
Female	48	46-60	SP	Southeast	Master’s or Doctorate degree	Yes	Yes	the antibiotic is incapable of harming the bacteria.	Yes	It’s a test that will show which antibiotics is better to treat the infection caused by a bacteria, that was already detected in the culture test.	Select the option in which you consider the use of antibiotics appropriate:	correct answers that only talk about eliminating, killing, fighting, microorganism/bacteria	Disagree	Disagree	Disagree	Disagree	Agree	Disagree	Disagree	Disagree	Yes	No	Yes	Dispose of at a pharmacy, health unit, hospital, or other collection points specifically for this purpose	Yes	Yes	Yes	Checked all five antimicrobials and only the five.
Female	29	18-30	SP	Southeast	Master’s or Doctorate degree	Yes	Yes	the antibiotic is incapable of harming the bacteria.	Yes	It’s a test that will show which antibiotics is better to treat the infection caused by a bacteria, that was already detected in the culture test.	To treat diseases in humans and animals / treat bacterial infections, fight bacteria	correct answers that only talk about eliminating, killing, fighting, microorganism/bacteria	Disagree	Disagree	Disagree	Disagree	Agree	Disagree	Disagree	Disagree	Yes	Yes	Yes	recyclable waste	Yes	Yes	No	Wrong answer in any way possible
Female	28	18-30	SP	Southeast	Master’s or Doctorate degree	Yes	Yes	the antibiotic is incapable of harming the bacteria.	Yes	It’s a test that will show which antibiotics is better to treat the infection caused by a bacteria, that was already detected in the culture test.	To treat diseases in humans and animals / treat bacterial infections, fight bacteria	correct answers that only talk about eliminating, killing, fighting, microorganism/bacteria	Disagree	Disagree	Disagree	Disagree	Agree	Disagree	Disagree	Disagree	Yes	No	Yes	recyclable waste	Yes	Yes	Yes	Checked all five antimicrobials and only the five.
Female	36	31-45	MS	Mid-West	Master’s or Doctorate degree	Yes	Yes	the antibiotic is incapable of harming the bacteria.	Yes	It’s a test that will show which antibiotics is better to treat the infection caused by a bacteria, that was already detected in the culture test.	To treat diseases in humans and animals / treat bacterial infections, fight bacteria	correct answers that only talk about eliminating, killing, fighting, microorganism/bacteria	Disagree	Disagree	Disagree	Disagree	Agree	Agree	Disagree	Disagree	Yes	Yes	Yes	common waste	Yes	Yes	Yes	Checked all five antimicrobials and only the five.
Female	64	>60	SP	Southeast	Incomplete higher education	Yes	Yes	the antibiotic is incapable of harming the bacteria.	Yes	It’s a test that will show which antibiotics is better to treat the infection caused by a bacteria, that was already detected in the culture test.	To treat diseases in humans and animals / treat bacterial infections, fight bacteria	correct answers that only talk about eliminating, killing, fighting, microorganism/bacteria	Disagree	Disagree	Disagree	Disagree	Agree	Disagree	Disagree	Disagree	Yes	No	Yes	Dispose of at a pharmacy, health unit, hospital, or other collection points specifically for this purpose	Yes	Yes	Yes	Checked all five antimicrobials and only the five.
Female	43	31-45	SP	Southeast	Master’s or Doctorate degree	Yes	Yes	the antibiotic is incapable of harming the bacteria.	Yes	It’s a test that will show which antibiotics is better to treat the infection caused by a bacteria, that was already detected in the culture test.	Other (animals only, humans only, none of the above, incomplete answer...)	correct answers that only talk about eliminating, killing, fighting, microorganism/bacteria	Disagree	Disagree	Disagree	Disagree	Agree	Agree	Disagree	Disagree	Yes	No	Yes	Dispose of at a pharmacy, health unit, hospital, or other collection points specifically for this purpose	Yes	Yes	Yes	Checked all five antimicrobials and only the five.
Female	28	18-30	PR	South	Incomplete higher education	Yes	Yes	the antibiotic is incapable of harming the bacteria.	Yes	It’s a test that will show which antibiotics is better to treat the infection caused by a bacteria, that was already detected in the culture test.	To treat diseases in humans and animals / treat bacterial infections, fight bacteria	correct answers that only talk about eliminating, killing, fighting, microorganism/bacteria	Disagree	Disagree	Disagree	Disagree	Agree	Disagree	Disagree	Disagree	Yes	No	Yes	recyclable waste	Yes	No	No	Wrong answer in any way possible
Male	23	18-30	RJ	Southeast	Incomplete higher education	Yes	Yes	the antibiotic is incapable of harming the bacteria.	Yes	It’s a test that will show which antibiotics is better to treat the infection caused by a bacteria, that was already detected in the culture test.	To treat diseases in humans and animals / treat bacterial infections, fight bacteria	correct answers that only talk about eliminating, killing, fighting, microorganism/bacteria	Disagree	Disagree	Disagree	Disagree	Agree	Disagree	Disagree	Disagree	No	No	Yes	common waste	Yes	Yes	Yes	Checked all five antimicrobials and only the five.
Female	19	18-30	PR	South	Incomplete higher education	Yes	Yes	the antibiotic is incapable of harming the bacteria.	Yes	It’s a test that will show which antibiotics is better to treat the infection caused by a bacteria, that was already detected in the culture test.	To treat diseases in humans and animals / treat bacterial infections, fight bacteria	correct answers that only talk about eliminating, killing, fighting, microorganism/bacteria	Disagree	Disagree	Disagree	Disagree	Agree	Disagree	Disagree	Disagree	No	I rather not answer	Yes	Dispose of at a pharmacy, health unit, hospital, or other collection points specifically for this purpose	Yes	Yes	No	Checked all five antimicrobials and only the five.
Female	23	18-30	SP	Southeast	Incomplete higher education	Yes	Yes	the antibiotic is incapable of harming the bacteria.	Yes	It’s a test that will show which antibiotics is better to treat the infection caused by a bacteria, that was already detected in the culture test.	To treat diseases in humans and animals / treat bacterial infections, fight bacteria	correct answers that only talk about eliminating, killing, fighting, microorganism/bacteria	Disagree	Disagree	Disagree	Disagree	Agree	Agree	Disagree	Disagree	No	No	Yes	common waste	Yes	Yes	No	Checked all five antimicrobials and only the five.
Female	24	18-30	ES	Southeast	Bachelor’s degree	Yes	Yes	the antibiotic is incapable of harming the bacteria.	Yes	It’s a test that will show which antibiotics is better to treat the infection caused by a bacteria, that was already detected in the culture test.	To treat diseases in humans and animals / treat bacterial infections, fight bacteria	correct answers that only talk about eliminating, killing, fighting, microorganism/bacteria	Disagree	Disagree	Disagree	Disagree	Agree	Disagree	Disagree	Disagree	Yes	No	Yes	common waste	Yes	Yes	Yes	Checked all five antimicrobials and only the five.
Female	78	>60	SP	Southeast	Bachelor’s degree	Yes	Yes	the antibiotic is incapable of harming the bacteria.	Yes	It’s a test that will show which antibiotics is better to treat the infection caused by a bacteria, that was already detected in the culture test.	To treat diseases in humans and animals / treat bacterial infections, fight bacteria	correct answers that only talk about eliminating, killing, fighting, microorganism/bacteria	Disagree	Disagree	Disagree	Disagree	Agree	Disagree	Disagree	Disagree	Yes	No	Yes	recyclable waste	Yes	Yes	Yes	Wrong answer in any way possible
Female	41	31-45	DF	Mid-West	Postgraduate specialization	Yes	Yes	the antibiotic is incapable of harming the bacteria.	Yes	It’s a test that will show which antibiotics is better to treat the infection caused by a bacteria, that was already detected in the culture test.	Select the option in which you consider the use of antibiotics appropriate:	correct answers that only talk about eliminating, killing, fighting, microorganism/bacteria	Disagree	Disagree	Disagree	Disagree	Agree	Disagree	Disagree	Disagree	Yes	Yes	Yes	Dispose of at a pharmacy, health unit, hospital, or other collection points specifically for this purpose	Yes	Yes	Yes	Checked all five antimicrobials and only the five.
Female	25	18-30	SP	Southeast	Incomplete higher education	Yes	Yes	the antibiotic is incapable of harming the bacteria.	Yes	It’s a test that will show which antibiotics is better to treat the infection caused by a bacteria, that was already detected in the culture test.	To treat diseases in humans and animals / treat bacterial infections, fight bacteria	correct answers that only talk about eliminating, killing, fighting, microorganism/bacteria	Disagree	Disagree	Disagree	Disagree	Agree	Disagree	Disagree	Disagree	No	Yes	Yes	common waste	Yes	Yes	Yes	Checked all five antimicrobials and only the five.
Female	20	18-30	SP	Southeast	Incomplete higher education	Yes	Yes	the antibiotic is incapable of harming the bacteria.	Yes	It’s a test that will show which antibiotics is better to treat the infection caused by a bacteria, that was already detected in the culture test.	Select the option in which you consider the use of antibiotics appropriate:	correct answers that only talk about eliminating, killing, fighting, microorganism/bacteria	Disagree	Disagree	Disagree	Disagree	Agree	Disagree	Agree	Disagree	Yes	Yes	Yes	Dispose of at a pharmacy, health unit, hospital, or other collection points specifically for this purpose	Yes	Yes	Yes	Checked all five antimicrobials and only the five.
Female	26	18-30	PR	South	Postgraduate specialization	Yes	Yes	the antibiotic is incapable of harming the bacteria.	No	It’s a test that will show which antibiotics is better to treat the infection caused by a bacteria, that was already detected in the culture test.	To treat diseases in humans and animals / treat bacterial infections, fight bacteria	correct answers that only talk about eliminating, killing, fighting, microorganism/bacteria	Disagree	Disagree	Disagree	Disagree	Agree	Agree	Disagree	Disagree	No	No	Yes	recyclable waste	Yes	Yes	No	Wrong answer in any way possible
Female	54	46-60	SP	Southeast	Master’s or Doctorate degree	Yes	Yes	the antibiotic is incapable of harming the bacteria.	Yes	It’s a test that will show which antibiotics is better to treat the infection caused by a bacteria, that was already detected in the culture test.	To treat diseases in humans and animals / treat bacterial infections, fight bacteria	correct answers that only talk about eliminating, killing, fighting, microorganism/bacteria	Disagree	Disagree	Disagree	Disagree	Agree	Disagree	Disagree	Disagree	No	Yes	Yes	Dispose of at a pharmacy, health unit, hospital, or other collection points specifically for this purpose	Yes	No	No	Checked all five antimicrobials and only the five.
Female	60	46-60	SP	Southeast	Bachelor’s degree	Yes	Yes	the antibiotic is incapable of harming the bacteria.	Yes	It’s a test that will show which antibiotics is better to treat the infection caused by a bacteria, that was already detected in the culture test.	To treat diseases in humans and animals / treat bacterial infections, fight bacteria	correct answers that only talk about eliminating, killing, fighting, microorganism/bacteria	Disagree	Disagree	Disagree	Disagree	Agree	Disagree	Disagree	Disagree	Yes	No	Yes	common waste	Yes	Yes	No	Checked all five antimicrobials and only the five.
Male	44	31-45	AM	North	Bachelor’s degree	Yes	Yes	the antibiotic is incapable of harming the bacteria.	Yes	It’s a test that will show which antibiotics is better to treat the infection caused by a bacteria, that was already detected in the culture test.	To treat diseases in humans and animals / treat bacterial infections, fight bacteria	correct answers that only talk about eliminating, killing, fighting, microorganism/bacteria	Disagree	Disagree	Disagree	Disagree	Agree	Agree	Disagree	Disagree	No	Yes	Yes	common waste	Yes	No	Yes	Wrong answer in any way possible
Female	26	18-30	RS	South	Bachelor’s degree	Yes	Yes	the antibiotic is incapable of harming the bacteria.	Yes	It’s a test that will show which antibiotics is better to treat the infection caused by a bacteria, that was already detected in the culture test.	To treat diseases in humans and animals / treat bacterial infections, fight bacteria	correct answers that only talk about eliminating, killing, fighting, microorganism/bacteria	Disagree	Disagree	Disagree	Disagree	Agree	Disagree	Disagree	Disagree	No	No	Yes	recyclable waste	Yes	Yes	No	Wrong answer in any way possible
Female	29	18-30	SP	Southeast	Master’s or Doctorate degree	Yes	Yes	the antibiotic is incapable of harming the bacteria.	Yes	It’s a test that will show which antibiotics is better to treat the infection caused by a bacteria, that was already detected in the culture test.	To treat diseases in humans and animals / treat bacterial infections, fight bacteria	correct answers that only talk about eliminating, killing, fighting, microorganism/bacteria	Disagree	Disagree	Disagree	Disagree	Agree	Disagree	Disagree	Disagree	No	Yes	Yes	Dispose of at a pharmacy, health unit, hospital, or other collection points specifically for this purpose	Yes	Yes	No	Checked all five antimicrobials and only the five.
Male	27	18-30	SP	Southeast	Bachelor’s degree	Yes	Yes	the antibiotic is incapable of harming the bacteria.	Yes	It’s a test that will show which antibiotics is better to treat the infection caused by a bacteria, that was already detected in the culture test.	Select the option in which you consider the use of antibiotics appropriate:	correct answers that only talk about eliminating, killing, fighting, microorganism/bacteria	Disagree	Disagree	Disagree	Disagree	Agree	Agree	Disagree	Disagree	Yes	Yes	Yes	common waste	Yes	Yes	Yes	Wrong answer in any way possible
Female	46	46-60	SP	Southeast	Postgraduate specialization	Yes	Yes	the antibiotic is incapable of harming the bacteria.	Yes	It’s a test that will show which antibiotics is better to treat the infection caused by a bacteria, that was already detected in the culture test.	To treat diseases in humans and animals / treat bacterial infections, fight bacteria	correct answers that only talk about eliminating, killing, fighting, microorganism/bacteria	Disagree	Disagree	Disagree	Disagree	Agree	Agree	Disagree	Disagree	Yes	No	Yes	common waste	Yes	No	Yes	Checked all five antimicrobials and only the five.
Female	49	46-60	SP	Southeast	Master’s or Doctorate degree	Yes	Yes	the antibiotic is incapable of harming the bacteria.	Yes	It’s a test that will show which antibiotics is better to treat the infection caused by a bacteria, that was already detected in the culture test.	To treat diseases in humans and animals / treat bacterial infections, fight bacteria	correct answers that only talk about eliminating, killing, fighting, microorganism/bacteria	Disagree	Disagree	Disagree	Disagree	Agree	Disagree	Disagree	Disagree	Yes	Yes	Yes	Dispose of at a pharmacy, health unit, hospital, or other collection points specifically for this purpose	Yes	Yes	Yes	Checked all five antimicrobials and only the five.
Female	50	46-60	MG	Southeast	Postgraduate specialization	Yes	Yes	the antibiotic is incapable of harming the bacteria.	Yes	It’s a test that will show which antibiotics is better to treat the infection caused by a bacteria, that was already detected in the culture test.	To treat diseases in humans and animals / treat bacterial infections, fight bacteria	correct answers that only talk about eliminating, killing, fighting, microorganism/bacteria	Disagree	Disagree	Disagree	Disagree	Agree	Disagree	Disagree	Disagree	Yes	No	Yes	Dispose of at a pharmacy, health unit, hospital, or other collection points specifically for this purpose	Yes	Yes	Yes	Wrong answer in any way possible
Female	56	46-60	SP	Southeast	Bachelor’s degree	Yes	Yes	the antibiotic is incapable of harming the bacteria.	Yes	It’s a test that will show which antibiotics is better to treat the infection caused by a bacteria, that was already detected in the culture test.	To treat diseases in humans and animals / treat bacterial infections, fight bacteria	correct answers that only talk about eliminating, killing, fighting, microorganism/bacteria	Disagree	Disagree	Disagree	Disagree	Agree	Agree	Disagree	Disagree	Yes	No	Yes	recyclable waste	Yes	Yes	No	Checked all five antimicrobials and only the five.
Male	32	31-45	SP	Southeast	Postgraduate specialization	Yes	Yes	the antibiotic is incapable of harming the bacteria.	Yes	It’s a test that will show which antibiotics is better to treat the infection caused by a bacteria, that was already detected in the culture test.	Responses that contained viruses as microorganisms fought by antibiotics	correct answers that only talk about eliminating, killing, fighting, microorganism/bacteria	Disagree	Disagree	Disagree	Disagree	Agree	Agree	Disagree	Disagree	Yes	Yes	Yes	Dispose of at a pharmacy, health unit, hospital, or other collection points specifically for this purpose	Yes	Yes	Yes	Wrong answer in any way possible
Female	60	46-60	SP	Southeast	Master’s or Doctorate degree	Yes	Yes	the antibiotic is incapable of harming the bacteria.	Yes	It’s a test that will show which antibiotics is better to treat the infection caused by a bacteria, that was already detected in the culture test.	To treat diseases in humans and animals / treat bacterial infections, fight bacteria	correct answers that only talk about eliminating, killing, fighting, microorganism/bacteria	Disagree	Disagree	Disagree	Disagree	Agree	Disagree	Disagree	Disagree	No	No	Yes	Dispose of at a pharmacy, health unit, hospital, or other collection points specifically for this purpose	Yes	Yes	Yes	Checked all five antimicrobials and only the five.
Female	35	31-45	RS	South	Bachelor’s degree	Yes	Yes	the antibiotic is incapable of harming the bacteria.	Yes	It’s a test that will show which antibiotics is better to treat the infection caused by a bacteria, that was already detected in the culture test.	Select the option in which you consider the use of antibiotics appropriate:	correct answers that only talk about eliminating, killing, fighting, microorganism/bacteria	Disagree	Disagree	Disagree	Disagree	Agree	Disagree	Agree	Disagree	Yes	Yes	Yes	common waste	Yes	Yes	Yes	Checked all five antimicrobials and only the five.
Male	33	31-45	RS	South	Postgraduate specialization	Yes	Yes	the antibiotic is incapable of harming the bacteria.	No	It’s a test, in which the patient affected by infection, takes different types of antibiotics, to check which one of them is more effective to the organism.	To treat diseases in humans and animals / treat bacterial infections, fight bacteria	correct answers that only talk about eliminating, killing, fighting, microorganism/bacteria	Disagree	Disagree	Disagree	Disagree	Agree	Agree	Agree	Disagree	Yes	No	Yes	common waste	Yes	Yes	Yes	Wrong answer in any way possible
Female	62	>60	SP	Southeast	High School graduate or lower	Yes	Yes	the human’s organism eliminates the bacteria directly from the bloodstream.	Yes	It’s a test that will show which antibiotics is better to treat the infection caused by a bacteria, that was already detected in the culture test.	Other (animals only, humans only, none of the above, incomplete answer...)	Others (has virus in the response, relieves pain/symptoms, increases immunity, gives energy...)	Disagree	Disagree	Disagree	Disagree	Agree	Disagree	Agree	Disagree	No	No	Yes	recyclable waste	Yes	Yes	No	Checked all five antimicrobials and only the five.
Female	61	>60	SP	Southeast	High School graduate or lower	Yes	No	the human’s organism eliminates the bacteria directly from the bloodstream.	No	It’s a test that will show which antibiotics is better to treat the infection caused by a bacteria, that was already detected in the culture test.	Responses that contained viruses as microorganisms fought by antibiotics	Others (has virus in the response, relieves pain/symptoms, increases immunity, gives energy...)	Agree	Agree	Disagree	Agree	Disagree	Agree	Agree	Disagree	Yes	No	Yes	Dispose of at a pharmacy, health unit, hospital, or other collection points specifically for this purpose	Yes	Yes	Yes	Wrong answer in any way possible
Female	34	31-45	SP	Southeast	Master’s or Doctorate degree	Yes	Yes	the antibiotic is incapable of harming the bacteria.	Yes	It’s a test that will show which antibiotics is better to treat the infection caused by a bacteria, that was already detected in the culture test.	To treat diseases in humans and animals / treat bacterial infections, fight bacteria	correct answers that only talk about eliminating, killing, fighting, microorganism/bacteria	Disagree	Disagree	Disagree	Disagree	Agree	Disagree	Disagree	Disagree	Yes	Yes	Yes	Dispose of at a pharmacy, health unit, hospital, or other collection points specifically for this purpose	Yes	Yes	No	Checked all five antimicrobials and only the five.
Female	51	46-60	PR	South	Postgraduate specialization	Yes	Yes	the antibiotic is incapable of harming the bacteria.	Yes	It’s a test that will show which antibiotics is better to treat the infection caused by a bacteria, that was already detected in the culture test.	To treat diseases in humans and animals / treat bacterial infections, fight bacteria	correct answers that only talk about eliminating, killing, fighting, microorganism/bacteria	Disagree	Disagree	Disagree	Disagree	Agree	Agree	Disagree	Disagree	No	Yes	Yes	recyclable waste	Yes	Yes	Yes	Checked all five antimicrobials and only the five.
Female	73	>60	SP	Southeast	Bachelor’s degree	Yes	Yes	the human’s organism eliminates the bacteria directly from the bloodstream.	No	It’s a test that will show which antibiotics is better to treat the infection caused by a bacteria, that was already detected in the culture test.	Responses that contained viruses as microorganisms fought by antibiotics	correct answers that only talk about eliminating, killing, fighting, microorganism/bacteria	Disagree	Disagree	Disagree	Disagree	Agree	Disagree	Disagree	Disagree	No	No	Yes	Dispose of at a pharmacy, health unit, hospital, or other collection points specifically for this purpose	Yes	No	Yes	Wrong answer in any way possible
Male	62	>60	SP	Southeast	Postgraduate specialization	Yes	Yes	the antibiotic is incapable of harming the bacteria.	Yes	It’s a test that will show which antibiotics is better to treat the infection caused by a bacteria, that was already detected in the culture test.	To treat diseases in humans and animals / treat bacterial infections, fight bacteria	correct answers that only talk about eliminating, killing, fighting, microorganism/bacteria	Disagree	Disagree	Disagree	Disagree	Agree	Agree	Disagree	Disagree	No	No	Yes	common waste	Yes	No	Yes	Checked all five antimicrobials and only the five.
Female	26	18-30	SP	Southeast	Bachelor’s degree	Yes	Yes	the antibiotic is incapable of harming the bacteria.	Yes	It’s a test that will show which antibiotics is better to treat the infection caused by a bacteria, that was already detected in the culture test.	To treat diseases in humans and animals / treat bacterial infections, fight bacteria	correct answers that only talk about eliminating, killing, fighting, microorganism/bacteria	Disagree	Disagree	Disagree	Disagree	Agree	Disagree	Disagree	Disagree	No	No	Yes	common waste	Yes	Yes	No	Wrong answer in any way possible
Female	52	46-60	SP	Southeast	Master’s or Doctorate degree	Yes	Yes	the antibiotic is incapable of harming the bacteria.	Yes	It’s a test that will show which antibiotics is better to treat the infection caused by a bacteria, that was already detected in the culture test.	To treat diseases in humans and animals / treat bacterial infections, fight bacteria	correct answers that only talk about eliminating, killing, fighting, microorganism/bacteria	Disagree	Disagree	Disagree	Disagree	Agree	Disagree	Disagree	Disagree	Yes	No	Yes	recyclable waste	Yes	No	No	Checked all five antimicrobials and only the five.
Female	68	>60	SP	Southeast	Bachelor’s degree	Yes	Yes	the antibiotic is incapable of harming the bacteria.	Yes	It’s a test that will show which antibiotics is better to treat the infection caused by a bacteria, that was already detected in the culture test.	Responses that contained viruses as microorganisms fought by antibiotics	correct answers that only talk about eliminating, killing, fighting, microorganism/bacteria	Disagree	Disagree	Disagree	Agree	Agree	Disagree	Disagree	Disagree	No	No	Yes	recyclable waste	Yes	Yes	Yes	Checked all five antimicrobials and only the five.
Female	23	18-30	SP	Southeast	Incomplete higher education	Yes	Yes	the antibiotic is incapable of harming the bacteria.	Yes	It’s a test that will show which antibiotics is better to treat the infection caused by a bacteria, that was already detected in the culture test.	To treat diseases in humans and animals / treat bacterial infections, fight bacteria	correct answers that only talk about eliminating, killing, fighting, microorganism/bacteria	Disagree	Disagree	Disagree	Disagree	Agree	Agree	Disagree	Disagree	Yes	Yes	No	common waste	Yes	Yes	Yes	Wrong answer in any way possible
Female	43	31-45	SP	Southeast	Postgraduate specialization	Yes	Yes	the antibiotic is incapable of harming the bacteria.	Yes	It’s a test that will show which antibiotics is better to treat the infection caused by a bacteria, that was already detected in the culture test.	To treat diseases in humans and animals / treat bacterial infections, fight bacteria	correct answers that only talk about eliminating, killing, fighting, microorganism/bacteria	Disagree	Disagree	Disagree	Disagree	Agree	Disagree	Disagree	Disagree	Yes	Yes	Yes	common waste	Yes	Yes	Yes	Checked all five antimicrobials and only the five.
Female	27	18-30	PI	Northeast	High School graduate or lower	Yes	Yes	a bacteria is capable of eliminating the bacteria from the organism.	No	It’s a test that will show which antibiotics is better to treat the infection caused by a bacteria, that was already detected in the culture test.	Responses that contained viruses as microorganisms fought by antibiotics	correct answers that only talk about eliminating, killing, fighting, microorganism/bacteria	Disagree	Disagree	Disagree	Disagree	Agree	Agree	Agree	Disagree	Yes	No	Yes	common waste	Yes	Yes	Yes	Wrong answer in any way possible
Female	25	18-30	RS	South	Incomplete higher education	Yes	Yes	a bacteria is capable of eliminating the bacteria from the organism.	Yes	It’s a test that will show which antibiotics is better to treat the infection caused by a bacteria, that was already detected in the culture test.	Responses that contained viruses as microorganisms fought by antibiotics	correct answers that only talk about eliminating, killing, fighting, microorganism/bacteria	Disagree	Disagree	Disagree	Disagree	Disagree	Agree	Disagree	Disagree	Yes	I rather not answer	Yes	Dispose of at a pharmacy, health unit, hospital, or other collection points specifically for this purpose	Yes	Yes	No	Wrong answer in any way possible
Female	45	31-45	SP	Southeast	Postgraduate specialization	Yes	Yes	the antibiotic is incapable of harming the bacteria.	No	It’s a test, in which the patient affected by infection, takes different types of antibiotics, to check which one of them is more effective to the organism.	Responses that contained viruses as microorganisms fought by antibiotics	correct answers that only talk about eliminating, killing, fighting, microorganism/bacteria	Disagree	Disagree	Disagree	Disagree	Agree	Agree	Disagree	Disagree	No	Yes	Yes	common waste	Yes	Yes	Yes	Wrong answer in any way possible
Female	62	>60	SP	Southeast	Bachelor’s degree	Yes	Yes	the antibiotic is incapable of harming the bacteria.	Yes	It’s a test that will show which antibiotics is better to treat the infection caused by a bacteria, that was already detected in the culture test.	Responses that contained viruses as microorganisms fought by antibiotics	correct answers that only talk about eliminating, killing, fighting, microorganism/bacteria	Disagree	Disagree	Agree	Disagree	Agree	Disagree	Disagree	Disagree	No	No	Yes	Dispose of at a pharmacy, health unit, hospital, or other collection points specifically for this purpose	Yes	Yes	No	Wrong answer in any way possible
Female	38	31-45	SP	Southeast	Incomplete higher education	Yes	Yes	the antibiotic is incapable of harming the bacteria.	Yes	It’s a test that will show which antibiotics is better to treat the infection caused by a bacteria, that was already detected in the culture test.	Other (animals only, humans only, none of the above, incomplete answer...)	correct answers that only talk about eliminating, killing, fighting, microorganism/bacteria	Disagree	Disagree	Disagree	Disagree	Agree	Disagree	Disagree	Disagree	No	Yes	Yes	common waste	No	Yes	Yes	Wrong answer in any way possible
Female	40	31-45	SP	Southeast	Master’s or Doctorate degree	Yes	Yes	the antibiotic is incapable of harming the bacteria.	Yes	It’s a test that will show which antibiotics is better to treat the infection caused by a bacteria, that was already detected in the culture test.	To treat diseases in humans and animals / treat bacterial infections, fight bacteria	correct answers that only talk about eliminating, killing, fighting, microorganism/bacteria	Disagree	Disagree	Disagree	Disagree	Agree	Disagree	Disagree	Disagree	No	No	Yes	Dispose of at a pharmacy, health unit, hospital, or other collection points specifically for this purpose	Yes	Yes	Yes	Checked all five antimicrobials and only the five.
Female	38	31-45	MG	Southeast	Master’s or Doctorate degree	Yes	Yes	the antibiotic is incapable of harming the bacteria.	Yes	It’s a test that will show which antibiotics is better to treat the infection caused by a bacteria, that was already detected in the culture test.	Other (animals only, humans only, none of the above, incomplete answer...)	correct answers that only talk about eliminating, killing, fighting, microorganism/bacteria	Disagree	Disagree	Disagree	Disagree	Agree	Disagree	Disagree	Disagree	Yes	No	Yes	Dispose of at a pharmacy, health unit, hospital, or other collection points specifically for this purpose	Yes	Yes	Yes	Checked all five antimicrobials and only the five.
Female	56	46-60	SP	Southeast	Bachelor’s degree	Yes	Yes	the antibiotic is incapable of harming the bacteria.	Yes	It’s a test that will show which antibiotics is better to treat the infection caused by a bacteria, that was already detected in the culture test.	Other (animals only, humans only, none of the above, incomplete answer...)	correct answers that only talk about eliminating, killing, fighting, microorganism/bacteria	Disagree	Disagree	Disagree	Disagree	Agree	Disagree	Disagree	Disagree	Yes	Yes	Yes	Dispose of at a pharmacy, health unit, hospital, or other collection points specifically for this purpose	Yes	Yes	Yes	Wrong answer in any way possible
Female	62	>60	SP	Southeast	Postgraduate specialization	Yes	Yes	the antibiotic is incapable of harming the bacteria.	Yes	It’s a test that will show which antibiotics is better to treat the infection caused by a bacteria, that was already detected in the culture test.	To treat diseases in humans and animals / treat bacterial infections, fight bacteria	correct answers that only talk about eliminating, killing, fighting, microorganism/bacteria	Disagree	Disagree	Disagree	Disagree	Agree	Agree	Disagree	Disagree	Yes	No	Yes	recyclable waste	No	Yes	Yes	Wrong answer in any way possible
Female	53	46-60	RS	South	Bachelor’s degree	Yes	Yes	the antibiotic is incapable of harming the bacteria.	No	It’s a test that will show which antibiotics is better to treat the infection caused by a bacteria, that was already detected in the culture test.	Responses that contained viruses as microorganisms fought by antibiotics	correct answers that only talk about eliminating, killing, fighting, microorganism/bacteria	Disagree	Disagree	Disagree	Disagree	Agree	Disagree	Disagree	Disagree	Yes	No	Yes	recyclable waste	Yes	Yes	Yes	Wrong answer in any way possible
Female	37	31-45	MG	Southeast	Incomplete higher education	Yes	Yes	the antibiotic is incapable of harming the bacteria.	Yes	It’s a test that will show which antibiotics is better to treat the infection caused by a bacteria, that was already detected in the culture test.	Other (animals only, humans only, none of the above, incomplete answer...)	correct answers that only talk about eliminating, killing, fighting, microorganism/bacteria	Disagree	Disagree	Disagree	Disagree	Agree	Disagree	Disagree	Disagree	No	No	Yes	common waste	Yes	Yes	Yes	Wrong answer in any way possible
Female	54	46-60	RJ	Southeast	Incomplete higher education	Yes	Yes	the antibiotic is incapable of harming the bacteria.	Yes	It’s a test that will show which antibiotics is better to treat the infection caused by a bacteria, that was already detected in the culture test.	Other (animals only, humans only, none of the above, incomplete answer...)	correct answers that only talk about eliminating, killing, fighting, microorganism/bacteria	Disagree	Disagree	Disagree	Disagree	Agree	Disagree	Disagree	Disagree	No	No	Yes	common waste	Yes	Yes	Yes	Checked all five antimicrobials and only the five.
Female	34	31-45	SP	Southeast	Master’s or Doctorate degree	Yes	Yes	the antibiotic is incapable of harming the bacteria.	Yes	It’s a test that will show which antibiotics is better to treat the infection caused by a bacteria, that was already detected in the culture test.	Select the option in which you consider the use of antibiotics appropriate:	correct answers that only talk about eliminating, killing, fighting, microorganism/bacteria	Disagree	Disagree	Disagree	Disagree	Agree	Disagree	Disagree	Disagree	Yes	No	Yes	common waste	Yes	Yes	Yes	Checked all five antimicrobials and only the five.
Female	42	31-45	SP	Southeast	Postgraduate specialization	Yes	Yes	the antibiotic is incapable of harming the bacteria.	No	It’s a test that will show which antibiotics is better to treat the infection caused by a bacteria, that was already detected in the culture test.	Select the option in which you consider the use of antibiotics appropriate:	correct answers that only talk about eliminating, killing, fighting, microorganism/bacteria	Disagree	Disagree	Disagree	Disagree	Agree	Disagree	Disagree	Disagree	No	No	Yes	common waste	Yes	Yes	Yes	Wrong answer in any way possible
Female	26	18-30	PR	South	Bachelor’s degree	Yes	Yes	the antibiotic is incapable of harming the bacteria.	Yes	It’s a test that will show which antibiotics is better to treat the infection caused by a bacteria, that was already detected in the culture test.	Other (animals only, humans only, none of the above, incomplete answer...)	correct answers that only talk about eliminating, killing, fighting, microorganism/bacteria	Disagree	Disagree	Disagree	Disagree	Agree	Disagree	Disagree	Disagree	Yes	No	Yes	Dispose of at a pharmacy, health unit, hospital, or other collection points specifically for this purpose	Yes	Yes	Yes	Wrong answer in any way possible
Female	67	>60	RS	South	Postgraduate specialization	Yes	Yes	the antibiotic is incapable of harming the bacteria.	No	It’s a test that will show which antibiotics is better to treat the infection caused by a bacteria, that was already detected in the culture test.	To treat diseases in humans and animals / treat bacterial infections, fight bacteria	correct answers that only talk about eliminating, killing, fighting, microorganism/bacteria	Disagree	Disagree	Disagree	Disagree	Agree	Disagree	Disagree	Disagree	No	No	Yes	Dispose of at a pharmacy, health unit, hospital, or other collection points specifically for this purpose	Yes	No	No	Wrong answer in any way possible
Male	58	46-60	SC	South	Postgraduate specialization	Yes	Yes	the antibiotic is incapable of harming the bacteria.	Yes	It’s a test that will show which antibiotics is better to treat the infection caused by a bacteria, that was already detected in the culture test.	To treat diseases in humans and animals / treat bacterial infections, fight bacteria	correct answers that only talk about eliminating, killing, fighting, microorganism/bacteria	Disagree	Disagree	Disagree	Disagree	Agree	Disagree	Disagree	Disagree	Yes	Yes	Yes	Dispose of at a pharmacy, health unit, hospital, or other collection points specifically for this purpose	Yes	No	Yes	Checked all five antimicrobials and only the five.
Female	32	31-45	SP	Southeast	Bachelor’s degree	Yes	Yes	the antibiotic is incapable of harming the bacteria.	Yes	It’s a test that will show which antibiotics is better to treat the infection caused by a bacteria, that was already detected in the culture test.	Select the option in which you consider the use of antibiotics appropriate:	correct answers that only talk about eliminating, killing, fighting, microorganism/bacteria	Disagree	Disagree	Disagree	Disagree	Agree	Disagree	Disagree	Disagree	Yes	No	Yes	recyclable waste	Yes	Yes	Yes	Wrong answer in any way possible
Female	31	31-45	GO	Mid-West	Master’s or Doctorate degree	Yes	Yes	the antibiotic is incapable of harming the bacteria.	Yes	It’s a test that will show which antibiotics is better to treat the infection caused by a bacteria, that was already detected in the culture test.	To treat diseases in humans and animals / treat bacterial infections, fight bacteria	correct answers that only talk about eliminating, killing, fighting, microorganism/bacteria	Disagree	Disagree	Disagree	Disagree	Agree	Agree	Disagree	Disagree	No	Yes	Yes	common waste	Yes	Yes	No	Wrong answer in any way possible
Male	68	>60	SP	Southeast	High School graduate or lower	Yes	Yes	the antibiotic is incapable of harming the bacteria.	No	It’s a test that will show which antibiotics is better to treat the infection caused by a bacteria, that was already detected in the culture test.	To treat diseases in humans and animals / treat bacterial infections, fight bacteria	correct answers that only talk about eliminating, killing, fighting, microorganism/bacteria	Disagree	Disagree	Disagree	Disagree	Agree	Agree	Disagree	Disagree	No	No	Yes	Dispose of at a pharmacy, health unit, hospital, or other collection points specifically for this purpose	Yes	Yes	Yes	Wrong answer in any way possible
Female	41	31-45	SP	Southeast	Master’s or Doctorate degree	Yes	Yes	the antibiotic is incapable of harming the bacteria.	Yes	It’s a test that will show which antibiotics is better to treat the infection caused by a bacteria, that was already detected in the culture test.	To treat diseases in humans and animals / treat bacterial infections, fight bacteria	correct answers that only talk about eliminating, killing, fighting, microorganism/bacteria	Disagree	Disagree	Disagree	Disagree	Agree	Disagree	Disagree	Disagree	No	No	Yes	recyclable waste	Yes	Yes	Yes	Wrong answer in any way possible
Male	33	31-45	SP	Southeast	Bachelor’s degree	Yes	Yes	the antibiotic is incapable of harming the bacteria.	No	It’s a test that will show which antibiotics is better to treat the infection caused by a bacteria, that was already detected in the culture test.	To treat diseases in humans and animals / treat bacterial infections, fight bacteria	correct answers that only talk about eliminating, killing, fighting, microorganism/bacteria	Disagree	Disagree	Disagree	Disagree	Agree	Disagree	Disagree	Disagree	Yes	No	Yes	Dispose of at a pharmacy, health unit, hospital, or other collection points specifically for this purpose	No	No	No	Wrong answer in any way possible
Female	30	18-30	CE	Northeast	Bachelor’s degree	Yes	Yes	the antibiotic is incapable of harming the bacteria.	Yes	It’s a test that will show which antibiotics is better to treat the infection caused by a bacteria, that was already detected in the culture test.	To treat diseases in humans and animals / treat bacterial infections, fight bacteria	correct answers that only talk about eliminating, killing, fighting, microorganism/bacteria	Disagree	Disagree	Disagree	Disagree	Agree	Disagree	Disagree	Disagree	No	No	Yes	common waste	Yes	Yes	Yes	Wrong answer in any way possible
Female	50	46-60	SP	Southeast	High School graduate or lower	No	No	the human’s organism eliminates the bacteria directly from the bloodstream.	No	It’s a test that will show which antibiotics is better to treat the infection caused by a bacteria, that was already detected in the culture test.	Responses that contained viruses as microorganisms fought by antibiotics	Others (has virus in the response, relieves pain/symptoms, increases immunity, gives energy...)	Disagree	Disagree	Disagree	Disagree	Agree	Agree	Disagree	Disagree	Yes	No	Yes	recyclable waste	No	No	Yes	Wrong answer in any way possible
Male	29	18-30	SP	Southeast	Incomplete higher education	Yes	Yes	the antibiotic is incapable of harming the bacteria.	Yes	It’s a test that will show which antibiotics is better to treat the infection caused by a bacteria, that was already detected in the culture test.	To treat diseases in humans and animals / treat bacterial infections, fight bacteria	correct answers that only talk about eliminating, killing, fighting, microorganism/bacteria	Disagree	Disagree	Disagree	Disagree	Agree	Agree	Disagree	Disagree	Yes	Yes	Yes	recyclable waste	Yes	Yes	Yes	Wrong answer in any way possible
Female	27	18-30	RS	South	Master’s or Doctorate degree	Yes	Yes	the antibiotic is incapable of harming the bacteria.	Yes	It’s a test that will show which antibiotics is better to treat the infection caused by a bacteria, that was already detected in the culture test.	To treat diseases in humans and animals / treat bacterial infections, fight bacteria	correct answers that only talk about eliminating, killing, fighting, microorganism/bacteria	Disagree	Disagree	Disagree	Disagree	Disagree	Disagree	Disagree	Disagree	No	No	Yes	recyclable waste	Yes	Yes	Yes	Checked all five antimicrobials and only the five.
Female	43	31-45	SP	Southeast	Master’s or Doctorate degree	Yes	Yes	the antibiotic is incapable of harming the bacteria.	Yes	It’s a test that will show which antibiotics is better to treat the infection caused by a bacteria, that was already detected in the culture test.	To treat diseases in humans and animals / treat bacterial infections, fight bacteria	correct answers that only talk about eliminating, killing, fighting, microorganism/bacteria	Disagree	Disagree	Disagree	Disagree	Agree	Agree	Disagree	Disagree	Yes	Yes	Yes	recyclable waste	Yes	Yes	Yes	Checked all five antimicrobials and only the five.
Female	41	31-45	SP	Southeast	Incomplete higher education	Yes	Yes	the antibiotic is incapable of harming the bacteria.	No	It’s a test that will show which antibiotics is better to treat the infection caused by a bacteria, that was already detected in the culture test.	To treat diseases in humans and animals / treat bacterial infections, fight bacteria	correct answers that only talk about eliminating, killing, fighting, microorganism/bacteria	Disagree	Disagree	Disagree	Disagree	Agree	Disagree	Disagree	Disagree	No	Yes	Yes	common waste	Yes	Yes	No	Wrong answer in any way possible
Female	24	18-30	MG	Southeast	Bachelor’s degree	Yes	Yes	the antibiotic is incapable of harming the bacteria.	Yes	It’s a test that will show which antibiotics is better to treat the infection caused by a bacteria, that was already detected in the culture test.	To treat diseases in humans and animals / treat bacterial infections, fight bacteria	correct answers that only talk about eliminating, killing, fighting, microorganism/bacteria	Disagree	Disagree	Disagree	Disagree	Agree	Disagree	Disagree	Disagree	Yes	No	Yes	Dispose of at a pharmacy, health unit, hospital, or other collection points specifically for this purpose	Yes	Yes	Yes	Checked all five antimicrobials and only the five.
Male	26	18-30	SP	Southeast	Bachelor’s degree	Yes	Yes	the antibiotic is incapable of harming the bacteria.	Yes	It’s a test that will show which antibiotics is better to treat the infection caused by a bacteria, that was already detected in the culture test.	Select the option in which you consider the use of antibiotics appropriate:	correct answers that only talk about eliminating, killing, fighting, microorganism/bacteria	Disagree	Disagree	Disagree	Disagree	Agree	Agree	Disagree	Disagree	Yes	No	Yes	recyclable waste	Yes	Yes	Yes	Checked all five antimicrobials and only the five.
Female	27	18-30	SP	Southeast	Postgraduate specialization	Yes	Yes	the antibiotic is incapable of harming the bacteria.	Yes	It’s a test that will show which antibiotics is better to treat the infection caused by a bacteria, that was already detected in the culture test.	To treat diseases in humans and animals / treat bacterial infections, fight bacteria	correct answers that only talk about eliminating, killing, fighting, microorganism/bacteria	Disagree	Disagree	Disagree	Disagree	Agree	Agree	Disagree	Disagree	No	No	Yes	Dispose of at a pharmacy, health unit, hospital, or other collection points specifically for this purpose	Yes	Yes	No	Wrong answer in any way possible
Male	42	31-45	PR	South	Bachelor’s degree	Yes	Yes	the antibiotic is incapable of harming the bacteria.	Yes	It’s a test that will show which antibiotics is better to treat the infection caused by a bacteria, that was already detected in the culture test.	Select the option in which you consider the use of antibiotics appropriate:	correct answers that only talk about eliminating, killing, fighting, microorganism/bacteria	Disagree	Disagree	Disagree	Disagree	Disagree	Disagree	Disagree	Disagree	No	Yes	Yes	common waste	Yes	Yes	No	Checked all five antimicrobials and only the five.
Female	51	46-60	SP	Southeast	Bachelor’s degree	Yes	Yes	the antibiotic is incapable of harming the bacteria.	No	It’s a test that will show which antibiotics is better to treat the infection caused by a bacteria, that was already detected in the culture test.	Responses that contained viruses as microorganisms fought by antibiotics	correct answers that only talk about eliminating, killing, fighting, microorganism/bacteria	Disagree	Disagree	Disagree	Disagree	Agree	Disagree	Disagree	Disagree	Yes	Yes	Yes	common waste	Yes	Yes	Yes	Wrong answer in any way possible
Female	31	31-45	MG	Southeast	Master’s or Doctorate degree	Yes	Yes	the antibiotic is incapable of harming the bacteria.	Yes	It’s a test that will show which antibiotics is better to treat the infection caused by a bacteria, that was already detected in the culture test.	To treat diseases in humans and animals / treat bacterial infections, fight bacteria	correct answers that only talk about eliminating, killing, fighting, microorganism/bacteria	Disagree	Disagree	Disagree	Disagree	Agree	Disagree	Disagree	Disagree	Yes	No	Yes	common waste	Yes	Yes	No	Checked all five antimicrobials and only the five.
Male	68	>60	PR	South	Incomplete higher education	Yes	Yes	the antibiotic is incapable of harming the bacteria.	No	It’s a test that will show which antibiotics is better to treat the infection caused by a bacteria, that was already detected in the culture test.	To treat diseases in humans and animals / treat bacterial infections, fight bacteria	correct answers that only talk about eliminating, killing, fighting, microorganism/bacteria	Disagree	Disagree	Disagree	Agree	Agree	Agree	Disagree	Disagree	Yes	No	Yes	recyclable waste	Yes	Yes	Yes	Wrong answer in any way possible
Male	40	31-45	GO	Mid-West	Postgraduate specialization	Yes	Yes	the antibiotic is incapable of harming the bacteria.	Yes	It’s a test that will show which antibiotics is better to treat the infection caused by a bacteria, that was already detected in the culture test.	Other (animals only, humans only, none of the above, incomplete answer...)	correct answers that only talk about eliminating, killing, fighting, microorganism/bacteria	Disagree	Disagree	Disagree	Disagree	Agree	Agree	Disagree	Disagree	Yes	Yes	Yes	common waste	Yes	Yes	Yes	Checked all five antimicrobials and only the five.
Female	45	31-45	RN	Northeast	Postgraduate specialization	Yes	Yes	the antibiotic is incapable of harming the bacteria.	Yes	It’s a test that will show which antibiotics is better to treat the infection caused by a bacteria, that was already detected in the culture test.	To treat diseases in humans and animals / treat bacterial infections, fight bacteria	correct answers that only talk about eliminating, killing, fighting, microorganism/bacteria	Disagree	Disagree	Disagree	Disagree	Agree	Disagree	Disagree	Disagree	Yes	Yes	Yes	common waste	Yes	Yes	Yes	Checked all five antimicrobials and only the five.
Female	27	18-30	SP	Southeast	Bachelor’s degree	Yes	Yes	the antibiotic is incapable of harming the bacteria.	Yes	It’s a test that will show which antibiotics is better to treat the infection caused by a bacteria, that was already detected in the culture test.	To treat diseases in humans and animals / treat bacterial infections, fight bacteria	correct answers that only talk about eliminating, killing, fighting, microorganism/bacteria	Disagree	Disagree	Disagree	Disagree	Agree	Agree	Disagree	Disagree	Yes	No	Yes	common waste	Yes	Yes	Yes	Wrong answer in any way possible
Female	38	31-45	RS	South	Master’s or Doctorate degree	Yes	Yes	the antibiotic is incapable of harming the bacteria.	No	It’s a test that will show which antibiotics is better to treat the infection caused by a bacteria, that was already detected in the culture test.	To treat diseases in humans and animals / treat bacterial infections, fight bacteria	correct answers that only talk about eliminating, killing, fighting, microorganism/bacteria	Disagree	Disagree	Disagree	Disagree	Agree	Disagree	Disagree	Disagree	Yes	No	Yes	Dispose of at a pharmacy, health unit, hospital, or other collection points specifically for this purpose	Yes	Yes	Yes	Wrong answer in any way possible
Female	33	31-45	SP	Southeast	Bachelor’s degree	Yes	Yes	the antibiotic is incapable of harming the bacteria.	Yes	It’s a test that will show which antibiotics is better to treat the infection caused by a bacteria, that was already detected in the culture test.	Responses that contained viruses as microorganisms fought by antibiotics	correct answers that only talk about eliminating, killing, fighting, microorganism/bacteria	Disagree	Disagree	Disagree	Disagree	Agree	Disagree	Disagree	Disagree	Yes	Yes	Yes	Dispose of at a pharmacy, health unit, hospital, or other collection points specifically for this purpose	Yes	Yes	No	Wrong answer in any way possible
Female	65	>60	PR	South	High School graduate or lower	Yes	Yes	the antibiotic is incapable of harming the bacteria.	Yes	It’s a test that will show which antibiotics is better to treat the infection caused by a bacteria, that was already detected in the culture test.	Other (animals only, humans only, none of the above, incomplete answer...)	correct answers that only talk about eliminating, killing, fighting, microorganism/bacteria	Disagree	Disagree	Disagree	Disagree	Agree	Disagree	Disagree	Disagree	Yes	I rather not answer	Yes	Dispose of at a pharmacy, health unit, hospital, or other collection points specifically for this purpose	No	No	Yes	Checked all five antimicrobials and only the five.
Female	25	18-30	PA	North	Bachelor’s degree	Yes	Yes	the antibiotic is incapable of harming the bacteria.	Yes	It’s a test that will show which antibiotics is better to treat the infection caused by a bacteria, that was already detected in the culture test.	To treat diseases in humans and animals / treat bacterial infections, fight bacteria	correct answers that only talk about eliminating, killing, fighting, microorganism/bacteria	Disagree	Disagree	Disagree	Disagree	Agree	Disagree	Disagree	Disagree	Yes	Yes	Yes	common waste	Yes	Yes	Yes	Checked all five antimicrobials and only the five.
Female	63	>60	SP	Southeast	High School graduate or lower	Yes	Yes	the antibiotic is incapable of harming the bacteria.	Yes	It’s a test that will show which antibiotics is better to treat the infection caused by a bacteria, that was already detected in the culture test.	Responses that contained viruses as microorganisms fought by antibiotics	correct answers that only talk about eliminating, killing, fighting, microorganism/bacteria	Disagree	Disagree	Disagree	Disagree	Agree	Agree	Disagree	Disagree	Yes	Yes	Yes	common waste	Yes	No	Yes	Wrong answer in any way possible
Female	19	18-30	SP	Southeast	Incomplete higher education	Yes	Yes	the antibiotic is incapable of harming the bacteria.	Yes	It’s a test that will show which antibiotics is better to treat the infection caused by a bacteria, that was already detected in the culture test.	To treat diseases in humans and animals / treat bacterial infections, fight bacteria	correct answers that only talk about eliminating, killing, fighting, microorganism/bacteria	Disagree	Disagree	Disagree	Disagree	Agree	Disagree	Disagree	Disagree	Yes	No	Yes	Dispose of at a pharmacy, health unit, hospital, or other collection points specifically for this purpose	Yes	Yes	Yes	Wrong answer in any way possible
Female	34	31-45	PR	South	Master’s or Doctorate degree	Yes	Yes	the antibiotic is incapable of harming the bacteria.	Yes	It’s a test that will show which antibiotics is better to treat the infection caused by a bacteria, that was already detected in the culture test.	To treat diseases in humans and animals / treat bacterial infections, fight bacteria	correct answers that only talk about eliminating, killing, fighting, microorganism/bacteria	Disagree	Disagree	Disagree	Disagree	Agree	Disagree	Disagree	Disagree	No	No	Yes	common waste	Yes	Yes	No	Checked all five antimicrobials and only the five.
Female	36	31-45	SP	Southeast	Incomplete higher education	Yes	Yes	the antibiotic is incapable of harming the bacteria.	Yes	It’s a test that will show which antibiotics is better to treat the infection caused by a bacteria, that was already detected in the culture test.	To treat diseases in humans and animals / treat bacterial infections, fight bacteria	correct answers that only talk about eliminating, killing, fighting, microorganism/bacteria	Disagree	Disagree	Disagree	Disagree	Agree	Disagree	Disagree	Disagree	Yes	Yes	Yes	common waste	Yes	Yes	Yes	Wrong answer in any way possible
Female	39	31-45	SP	Southeast	Incomplete higher education	No	Yes	the antibiotic is incapable of harming the bacteria.	Yes	It’s a test that will show which antibiotics is better to treat the infection caused by a bacteria, that was already detected in the culture test.	To treat diseases in humans and animals / treat bacterial infections, fight bacteria	correct answers that only talk about eliminating, killing, fighting, microorganism/bacteria	Disagree	Disagree	Disagree	Disagree	Agree	Disagree	Disagree	Disagree	No	I rather not answer	Yes	common waste	Yes	Yes	No	Checked all five antimicrobials and only the five.
Female	54	46-60	SP	Southeast	High School graduate or lower	No	No	the antibiotic is incapable of harming the bacteria.	No	It’s a test that will show which antibiotics is better to treat the infection caused by a bacteria, that was already detected in the culture test.	Other (animals only, humans only, none of the above, incomplete answer...)	correct answers that only talk about eliminating, killing, fighting, microorganism/bacteria	Agree	Disagree	Agree	Disagree	Agree	Agree	Disagree	Disagree	No	No	Yes	common waste	Yes	Yes	No	Wrong answer in any way possible
Female	59	46-60	SP	Southeast	Bachelor’s degree	Yes	Yes	the antibiotic is incapable of harming the bacteria.	Yes	It’s a test that will show which antibiotics is better to treat the infection caused by a bacteria, that was already detected in the culture test.	To treat diseases in humans and animals / treat bacterial infections, fight bacteria	correct answers that only talk about eliminating, killing, fighting, microorganism/bacteria	Disagree	Disagree	Disagree	Disagree	Agree	Disagree	Disagree	Disagree	Yes	No	Yes	common waste	No	Yes	No	Checked all five antimicrobials and only the five.
Male	77	>60	SP	Southeast	High School graduate or lower	Yes	Yes	the antibiotic is incapable of harming the bacteria.	No	It’s a test that will show which antibiotics is better to treat the infection caused by a bacteria, that was already detected in the culture test.	Other (animals only, humans only, none of the above, incomplete answer...)	Others (has virus in the response, relieves pain/symptoms, increases immunity, gives energy...)	Disagree	Disagree	Disagree	Disagree	Agree	Agree	Disagree	Disagree	No	No	Yes	Dispose of at a pharmacy, health unit, hospital, or other collection points specifically for this purpose	Yes	Yes	Yes	Wrong answer in any way possible
Female	42	31-45	PR	South	Bachelor’s degree	Yes	Yes	the antibiotic is incapable of harming the bacteria.	Yes	It’s a test that will show which antibiotics is better to treat the infection caused by a bacteria, that was already detected in the culture test.	Select the option in which you consider the use of antibiotics appropriate:	correct answers that only talk about eliminating, killing, fighting, microorganism/bacteria	Disagree	Disagree	Disagree	Disagree	Disagree	Disagree	Disagree	Disagree	Yes	Yes	Yes	Dispose of at a pharmacy, health unit, hospital, or other collection points specifically for this purpose	Yes	Yes	Yes	Checked all five antimicrobials and only the five.
Female	55	46-60	SP	Southeast	Postgraduate specialization	Yes	Yes	the antibiotic is incapable of harming the bacteria.	Yes	It’s a test that will show which antibiotics is better to treat the infection caused by a bacteria, that was already detected in the culture test.	Select the option in which you consider the use of antibiotics appropriate:	correct answers that only talk about eliminating, killing, fighting, microorganism/bacteria	Disagree	Disagree	Disagree	Disagree	Agree	Disagree	Disagree	Disagree	Yes	No	Yes	common waste	Yes	Yes	Yes	Checked all five antimicrobials and only the five.
Male	37	31-45	GO	Mid-West	Bachelor’s degree	Yes	Yes	the antibiotic is incapable of harming the bacteria.	Yes	It’s a test that will show which antibiotics is better to treat the infection caused by a bacteria, that was already detected in the culture test.	Other (animals only, humans only, none of the above, incomplete answer...)	correct answers that only talk about eliminating, killing, fighting, microorganism/bacteria	Disagree	Disagree	Disagree	Disagree	Agree	Agree	Disagree	Disagree	Yes	Yes	Yes	common waste	Yes	Yes	Yes	Wrong answer in any way possible
Female	48	46-60	PR	South	Bachelor’s degree	Yes	Yes	the antibiotic is incapable of harming the bacteria.	Yes	It’s a test that will show which antibiotics is better to treat the infection caused by a bacteria, that was already detected in the culture test.	Other (animals only, humans only, none of the above, incomplete answer...)	correct answers that only talk about eliminating, killing, fighting, microorganism/bacteria	Disagree	Disagree	Disagree	Disagree	Agree	Agree	Disagree	Disagree	No	No	Yes	Dispose of at a pharmacy, health unit, hospital, or other collection points specifically for this purpose	Yes	Yes	Yes	Wrong answer in any way possible
Female	26	18-30	RJ	Southeast	Postgraduate specialization	Yes	Yes	the antibiotic is incapable of harming the bacteria.	Yes	It’s a test that will show which antibiotics is better to treat the infection caused by a bacteria, that was already detected in the culture test.	Select the option in which you consider the use of antibiotics appropriate:	correct answers that only talk about eliminating, killing, fighting, microorganism/bacteria	Disagree	Disagree	Disagree	Disagree	Agree	Disagree	Disagree	Disagree	Yes	No	Yes	Dispose of at a pharmacy, health unit, hospital, or other collection points specifically for this purpose	Yes	Yes	Yes	Checked all five antimicrobials and only the five.
Female	28	18-30	SP	Southeast	Postgraduate specialization	Yes	Yes	the human’s organism eliminates the bacteria directly from the bloodstream.	Yes	It’s a test that will show which antibiotics is better to treat the infection caused by a bacteria, that was already detected in the culture test.	To treat diseases in humans and animals / treat bacterial infections, fight bacteria	correct answers that only talk about eliminating, killing, fighting, microorganism/bacteria	Disagree	Disagree	Disagree	Disagree	Agree	Agree	Disagree	Disagree	Yes	No	Yes	common waste	Yes	Yes	Yes	Checked all five antimicrobials and only the five.
Female	54	46-60	RS	South	Postgraduate specialization	Yes	Yes	the antibiotic is incapable of harming the bacteria.	Yes	It’s a test that will show which antibiotics is better to treat the infection caused by a bacteria, that was already detected in the culture test.	Select the option in which you consider the use of antibiotics appropriate:	correct answers that only talk about eliminating, killing, fighting, microorganism/bacteria	Disagree	Disagree	Disagree	Disagree	Agree	Disagree	Disagree	Disagree	Yes	No	Yes	common waste	No	No	No	Checked all five antimicrobials and only the five.
Male	41	31-45	RO	North	Postgraduate specialization	Yes	Yes	the antibiotic is incapable of harming the bacteria.	Yes	It’s a test that will show which antibiotics is better to treat the infection caused by a bacteria, that was already detected in the culture test.	Responses that contained viruses as microorganisms fought by antibiotics	correct answers that only talk about eliminating, killing, fighting, microorganism/bacteria	Disagree	Disagree	Disagree	Disagree	Agree	Agree	Disagree	Disagree	No	No	Yes	common waste	Yes	Yes	Yes	Checked all five antimicrobials and only the five.
Female	25	18-30	MG	Southeast	Bachelor’s degree	Yes	Yes	the antibiotic is incapable of harming the bacteria.	Yes	It’s a test that will show which antibiotics is better to treat the infection caused by a bacteria, that was already detected in the culture test.	Select the option in which you consider the use of antibiotics appropriate:	correct answers that only talk about eliminating, killing, fighting, microorganism/bacteria	Disagree	Disagree	Disagree	Disagree	Disagree	Agree	Disagree	Disagree	No	No	Yes	common waste	Yes	Yes	No	Checked all five antimicrobials and only the five.
Female	24	18-30	SP	Southeast	Incomplete higher education	Yes	Yes	the antibiotic is incapable of harming the bacteria.	Yes	It’s a test that will show which antibiotics is better to treat the infection caused by a bacteria, that was already detected in the culture test.	To treat diseases in humans and animals / treat bacterial infections, fight bacteria	correct answers that only talk about eliminating, killing, fighting, microorganism/bacteria	Disagree	Disagree	Disagree	Disagree	Agree	Disagree	Disagree	Disagree	Yes	No	Yes	common waste	Yes	Yes	Yes	Checked all five antimicrobials and only the five.
Female	54	46-60	SP	Southeast	Postgraduate specialization	Yes	Yes	the antibiotic is incapable of harming the bacteria.	Yes	It’s a test that will show which antibiotics is better to treat the infection caused by a bacteria, that was already detected in the culture test.	To treat diseases in humans and animals / treat bacterial infections, fight bacteria	correct answers that only talk about eliminating, killing, fighting, microorganism/bacteria	Disagree	Disagree	Disagree	Disagree	Agree	Disagree	Disagree	Disagree	Yes	Yes	Yes	recyclable waste	Yes	Yes	Yes	Checked all five antimicrobials and only the five.
Female	61	>60	SP	Southeast	High School graduate or lower	No	No	the human’s organism eliminates the bacteria directly from the bloodstream.	No	It’s a test, in which the patient affected by infection, takes different types of antibiotics, to check which one of them is more effective to the organism.	To treat diseases in humans and animals / treat bacterial infections, fight bacteria	correct answers that only talk about eliminating, killing, fighting, microorganism/bacteria	Disagree	Disagree	Disagree	Disagree	Agree	Agree	Disagree	Disagree	Yes	No	Yes	recyclable waste	Yes	Yes	No	Wrong answer in any way possible
Female	51	46-60	SP	Southeast	Bachelor’s degree	Yes	Yes	the antibiotic is incapable of harming the bacteria.	No	It’s a test that will show which antibiotics is better to treat the infection caused by a bacteria, that was already detected in the culture test.	To treat diseases in humans and animals / treat bacterial infections, fight bacteria	correct answers that only talk about eliminating, killing, fighting, microorganism/bacteria	Disagree	Disagree	Disagree	Disagree	Agree	Disagree	Disagree	Disagree	Yes	No	Yes	recyclable waste	Yes	Yes	No	Wrong answer in any way possible
Female	42	31-45	SP	Southeast	Postgraduate specialization	Yes	Yes	the antibiotic is incapable of harming the bacteria.	Yes	It’s a test that will show which antibiotics is better to treat the infection caused by a bacteria, that was already detected in the culture test.	To treat diseases in humans and animals / treat bacterial infections, fight bacteria	correct answers that only talk about eliminating, killing, fighting, microorganism/bacteria	Disagree	Disagree	Disagree	Disagree	Agree	Agree	Disagree	Disagree	No	No	Yes	common waste	Yes	Yes	No	Wrong answer in any way possible
Female	44	31-45	RJ	Southeast	Bachelor’s degree	Yes	Yes	the antibiotic is incapable of harming the bacteria.	Yes	It’s a test that will show which antibiotics is better to treat the infection caused by a bacteria, that was already detected in the culture test.	To treat diseases in humans and animals / treat bacterial infections, fight bacteria	correct answers that only talk about eliminating, killing, fighting, microorganism/bacteria	Disagree	Disagree	Disagree	Disagree	Agree	Disagree	Disagree	Disagree	Yes	Yes	Yes	common waste	Yes	Yes	Yes	Checked all five antimicrobials and only the five.
Female	37	31-45	SP	Southeast	Master’s or Doctorate degree	Yes	Yes	the antibiotic is incapable of harming the bacteria.	Yes	It’s a test that will show which antibiotics is better to treat the infection caused by a bacteria, that was already detected in the culture test.	Select the option in which you consider the use of antibiotics appropriate:	correct answers that only talk about eliminating, killing, fighting, microorganism/bacteria	Disagree	Disagree	Disagree	Disagree	Agree	Disagree	Disagree	Disagree	No	Yes	Yes	common waste	Yes	No	Yes	Checked all five antimicrobials and only the five.
Female	36	31-45	GO	Mid-West	Master’s or Doctorate degree	Yes	Yes	the antibiotic is incapable of harming the bacteria.	Yes	It’s a test that will show which antibiotics is better to treat the infection caused by a bacteria, that was already detected in the culture test.	To treat diseases in humans and animals / treat bacterial infections, fight bacteria	correct answers that only talk about eliminating, killing, fighting, microorganism/bacteria	Disagree	Disagree	Disagree	Disagree	Agree	Agree	Disagree	Disagree	Yes	No	Yes	common waste	Yes	Yes	No	Wrong answer in any way possible
Female	21	18-30	PR	South	Incomplete higher education	Yes	Yes	the antibiotic is incapable of harming the bacteria.	Yes	It’s a test that will show which antibiotics is better to treat the infection caused by a bacteria, that was already detected in the culture test.	To treat diseases in humans and animals / treat bacterial infections, fight bacteria	correct answers that only talk about eliminating, killing, fighting, microorganism/bacteria	Disagree	Disagree	Disagree	Disagree	Agree	Disagree	Disagree	Disagree	Yes	No	Yes	Dispose of at a pharmacy, health unit, hospital, or other collection points specifically for this purpose	Yes	Yes	Yes	Wrong answer in any way possible
Female	42	31-45	MG	Southeast	Master’s or Doctorate degree	Yes	Yes	the antibiotic is incapable of harming the bacteria.	Yes	It’s a test that will show which antibiotics is better to treat the infection caused by a bacteria, that was already detected in the culture test.	To treat diseases in humans and animals / treat bacterial infections, fight bacteria	correct answers that only talk about eliminating, killing, fighting, microorganism/bacteria	Disagree	Disagree	Disagree	Disagree	Agree	Disagree	Disagree	Disagree	Yes	No	Yes	common waste	Yes	Yes	Yes	Checked all five antimicrobials and only the five.
Male	38	31-45	SP	Southeast	Master’s or Doctorate degree	Yes	Yes	the antibiotic is incapable of harming the bacteria.	No	It’s a test that will show which antibiotics is better to treat the infection caused by a bacteria, that was already detected in the culture test.	To treat diseases in humans and animals / treat bacterial infections, fight bacteria	correct answers that only talk about eliminating, killing, fighting, microorganism/bacteria	Disagree	Disagree	Disagree	Disagree	Agree	Disagree	Disagree	Disagree	No	Yes	Yes	common waste	Yes	Yes	No	Wrong answer in any way possible
Female	49	46-60	ES	Southeast	Postgraduate specialization	Yes	Yes	the antibiotic is incapable of harming the bacteria.	No	It’s a test that will show which antibiotics is better to treat the infection caused by a bacteria, that was already detected in the culture test.	To treat diseases in humans and animals / treat bacterial infections, fight bacteria	correct answers that only talk about eliminating, killing, fighting, microorganism/bacteria	Disagree	Disagree	Disagree	Disagree	Agree	Agree	Disagree	Disagree	Yes	Yes	Yes	common waste	Yes	No	No	Checked all five antimicrobials and only the five.
Female	33	31-45	PE	Northeast	Postgraduate specialization	Yes	Yes	the antibiotic is incapable of harming the bacteria.	Yes	It’s a test that will show which antibiotics is better to treat the infection caused by a bacteria, that was already detected in the culture test.	Other (animals only, humans only, none of the above, incomplete answer...)	correct answers that only talk about eliminating, killing, fighting, microorganism/bacteria	Disagree	Disagree	Disagree	Disagree	Agree	Disagree	Disagree	Disagree	Yes	Yes	Yes	common waste	Yes	Yes	Yes	Checked all five antimicrobials and only the five.
Male	58	46-60	SP	Southeast	Bachelor’s degree	Yes	Yes	the antibiotic is incapable of harming the bacteria.	Yes	It’s a test that will show which antibiotics is better to treat the infection caused by a bacteria, that was already detected in the culture test.	To treat diseases in humans and animals / treat bacterial infections, fight bacteria	correct answers that only talk about eliminating, killing, fighting, microorganism/bacteria	Disagree	Disagree	Disagree	Disagree	Agree	Disagree	Disagree	Disagree	No	No	Yes	recyclable waste	Yes	Yes	Yes	Checked all five antimicrobials and only the five.
Male	24	18-30	SP	Southeast	Incomplete higher education	Yes	Yes	the antibiotic is incapable of harming the bacteria.	Yes	It’s a test that will show which antibiotics is better to treat the infection caused by a bacteria, that was already detected in the culture test.	To treat diseases in humans and animals / treat bacterial infections, fight bacteria	correct answers that only talk about eliminating, killing, fighting, microorganism/bacteria	Disagree	Disagree	Disagree	Disagree	Agree	Disagree	Disagree	Disagree	No	Yes	No	common waste	Yes	Yes	Yes	Checked all five antimicrobials and only the five.
Female	27	18-30	PR	South	Master’s or Doctorate degree	Yes	Yes	the antibiotic is incapable of harming the bacteria.	Yes	It’s a test that will show which antibiotics is better to treat the infection caused by a bacteria, that was already detected in the culture test.	To treat diseases in humans and animals / treat bacterial infections, fight bacteria	correct answers that only talk about eliminating, killing, fighting, microorganism/bacteria	Disagree	Disagree	Disagree	Disagree	Agree	Disagree	Disagree	Disagree	No	No	Yes	common waste	Yes	Yes	No	Wrong answer in any way possible
Male	47	46-60	SP	Southeast	High School graduate or lower	Yes	Yes	the antibiotic is incapable of harming the bacteria.	No	It’s a test, in which the patient affected by infection, takes different types of antibiotics, to check which one of them is more effective to the organism.	Responses that contained viruses as microorganisms fought by antibiotics	Others (has virus in the response, relieves pain/symptoms, increases immunity, gives energy...)	Disagree	Disagree	Disagree	Disagree	Agree	Disagree	Disagree	Disagree	No	No	Yes	Dispose of at a pharmacy, health unit, hospital, or other collection points specifically for this purpose	Yes	Yes	No	Wrong answer in any way possible
Male	31	31-45	MG	Southeast	Bachelor’s degree	Yes	Yes	the antibiotic is incapable of harming the bacteria.	Yes	It’s a test, in which the patient affected by infection, takes different types of antibiotics, to check which one of them is more effective to the organism.	To treat diseases in humans and animals / treat bacterial infections, fight bacteria	correct answers that only talk about eliminating, killing, fighting, microorganism/bacteria	Disagree	Agree	Disagree	Disagree	Agree	Agree	Disagree	Disagree	No	No	Yes	recyclable waste	Yes	Yes	Yes	Wrong answer in any way possible
Female	58	46-60	SP	Southeast	Master’s or Doctorate degree	Yes	Yes	the antibiotic is incapable of harming the bacteria.	Yes	It’s a test that will show which antibiotics is better to treat the infection caused by a bacteria, that was already detected in the culture test.	Responses that contained viruses as microorganisms fought by antibiotics	correct answers that only talk about eliminating, killing, fighting, microorganism/bacteria	Disagree	Disagree	Disagree	Disagree	Agree	Disagree	Disagree	Disagree	Yes	I rather not answer	Yes	common waste	Yes	Yes	Yes	Wrong answer in any way possible
Female	25	18-30	SP	Southeast	Bachelor’s degree	Yes	Yes	the antibiotic is incapable of harming the bacteria.	Yes	It’s a test that will show which antibiotics is better to treat the infection caused by a bacteria, that was already detected in the culture test.	To treat diseases in humans and animals / treat bacterial infections, fight bacteria	correct answers that only talk about eliminating, killing, fighting, microorganism/bacteria	Disagree	Disagree	Disagree	Disagree	Agree	Disagree	Disagree	Disagree	No	Yes	Yes	common waste	Yes	Yes	Yes	Checked all five antimicrobials and only the five.
Female	56	46-60	SP	Southeast	Postgraduate specialization	Yes	Yes	the antibiotic is incapable of harming the bacteria.	Yes	It’s a test that will show which antibiotics is better to treat the infection caused by a bacteria, that was already detected in the culture test.	To treat diseases in humans and animals / treat bacterial infections, fight bacteria	correct answers that only talk about eliminating, killing, fighting, microorganism/bacteria	Disagree	Disagree	Disagree	Disagree	Agree	Agree	Disagree	Disagree	Yes	No	Yes	Dispose of at a pharmacy, health unit, hospital, or other collection points specifically for this purpose	Yes	Yes	Yes	Checked all five antimicrobials and only the five.
Female	31	31-45	PR	South	Postgraduate specialization	Yes	Yes	the antibiotic is incapable of harming the bacteria.	Yes	It’s a test that will show which antibiotics is better to treat the infection caused by a bacteria, that was already detected in the culture test.	Select the option in which you consider the use of antibiotics appropriate:	correct answers that only talk about eliminating, killing, fighting, microorganism/bacteria	Disagree	Disagree	Disagree	Disagree	Agree	Disagree	Disagree	Disagree	No	Yes	Yes	recyclable waste	Yes	Yes	Yes	Checked all five antimicrobials and only the five.
Female	41	31-45	ES	Southeast	Bachelor’s degree	Yes	Yes	the antibiotic is incapable of harming the bacteria.	Yes	It’s a test that will show which antibiotics is better to treat the infection caused by a bacteria, that was already detected in the culture test.	Responses that contained viruses as microorganisms fought by antibiotics	correct answers that only talk about eliminating, killing, fighting, microorganism/bacteria	Disagree	Disagree	Disagree	Disagree	Agree	Disagree	Disagree	Disagree	Yes	Yes	Yes	common waste	Yes	Yes	Yes	Wrong answer in any way possible
Female	30	18-30	SC	South	Bachelor’s degree	Yes	Yes	the antibiotic is incapable of harming the bacteria.	No	It’s a test that will show which antibiotics is better to treat the infection caused by a bacteria, that was already detected in the culture test.	Responses that contained viruses as microorganisms fought by antibiotics	correct answers that only talk about eliminating, killing, fighting, microorganism/bacteria	Disagree	Disagree	Disagree	Disagree	Agree	Agree	Disagree	Disagree	No	No	Yes	recyclable waste	Yes	Yes	Yes	Wrong answer in any way possible
Female	45	31-45	PE	Northeast	Master’s or Doctorate degree	Yes	Yes	the antibiotic is incapable of harming the bacteria.	Yes	It’s a test that will show which antibiotics is better to treat the infection caused by a bacteria, that was already detected in the culture test.	Select the option in which you consider the use of antibiotics appropriate:	correct answers that only talk about eliminating, killing, fighting, microorganism/bacteria	Disagree	Disagree	Disagree	Disagree	Agree	Disagree	Disagree	Disagree	Yes	No	Yes	common waste	Yes	Yes	Yes	Wrong answer in any way possible
Female	54	46-60	SP	Southeast	Postgraduate specialization	Yes	Yes	the antibiotic is incapable of harming the bacteria.	Yes	It’s a test that will show which antibiotics is better to treat the infection caused by a bacteria, that was already detected in the culture test.	To treat diseases in humans and animals / treat bacterial infections, fight bacteria	correct answers that only talk about eliminating, killing, fighting, microorganism/bacteria	Disagree	Disagree	Disagree	Disagree	Agree	Disagree	Disagree	Disagree	Yes	No	Yes	common waste	Yes	Yes	No	Checked all five antimicrobials and only the five.
Male	32	31-45	SP	Southeast	Master’s or Doctorate degree	Yes	Yes	the antibiotic is incapable of harming the bacteria.	Yes	It’s a test that will show which antibiotics is better to treat the infection caused by a bacteria, that was already detected in the culture test.	Select the option in which you consider the use of antibiotics appropriate:	correct answers that only talk about eliminating, killing, fighting, microorganism/bacteria	Disagree	Disagree	Disagree	Disagree	Agree	Disagree	Disagree	Disagree	Yes	Yes	Yes	recyclable waste	Yes	No	Yes	Checked all five antimicrobials and only the five.
Male	45	31-45	PR	South	Master’s or Doctorate degree	Yes	Yes	the antibiotic is incapable of harming the bacteria.	Yes	It’s a test that will show which antibiotics is better to treat the infection caused by a bacteria, that was already detected in the culture test.	Select the option in which you consider the use of antibiotics appropriate:	correct answers that only talk about eliminating, killing, fighting, microorganism/bacteria	Disagree	Disagree	Disagree	Disagree	Agree	Disagree	Disagree	Disagree	Yes	No	Yes	recyclable waste	Yes	Yes	Yes	Checked all five antimicrobials and only the five.
Female	35	31-45	SP	Southeast	Postgraduate specialization	No	Yes	the antibiotic is incapable of harming the bacteria.	No	It’s a test that will show which antibiotics is better to treat the infection caused by a bacteria, that was already detected in the culture test.	To treat diseases in humans and animals / treat bacterial infections, fight bacteria	correct answers that only talk about eliminating, killing, fighting, microorganism/bacteria	Disagree	Disagree	Disagree	Disagree	Agree	Disagree	Disagree	Disagree	No	I rather not answer	Yes	recyclable waste	Yes	Yes	Yes	Checked all five antimicrobials and only the five.
Male	38	31-45	RS	South	Master’s or Doctorate degree	No	Yes	the antibiotic is incapable of harming the bacteria.	Yes	It’s a test that will show which antibiotics is better to treat the infection caused by a bacteria, that was already detected in the culture test.	To treat diseases in humans and animals / treat bacterial infections, fight bacteria	correct answers that only talk about eliminating, killing, fighting, microorganism/bacteria	Disagree	Disagree	Disagree	Disagree	Agree	Disagree	Disagree	Disagree	No	Yes	No	common waste	No	No	Yes	Wrong answer in any way possible
Male	67	>60	SP	Southeast	Bachelor’s degree	Yes	Yes	the antibiotic is incapable of harming the bacteria.	Yes	It’s a test that will show which antibiotics is better to treat the infection caused by a bacteria, that was already detected in the culture test.	To treat diseases in humans and animals / treat bacterial infections, fight bacteria	correct answers that only talk about eliminating, killing, fighting, microorganism/bacteria	Disagree	Disagree	Disagree	Disagree	Agree	Disagree	Disagree	Disagree	Yes	Yes	Yes	recyclable waste	Yes	Yes	No	Checked all five antimicrobials and only the five.
Female	45	31-45	SP	Southeast	Postgraduate specialization	Yes	Yes	the antibiotic is incapable of harming the bacteria.	Yes	It’s a test that will show which antibiotics is better to treat the infection caused by a bacteria, that was already detected in the culture test.	To treat diseases in humans and animals / treat bacterial infections, fight bacteria	correct answers that only talk about eliminating, killing, fighting, microorganism/bacteria	Disagree	Disagree	Disagree	Disagree	Agree	Disagree	Disagree	Disagree	Yes	I rather not answer	Yes	Dispose of at a pharmacy, health unit, hospital, or other collection points specifically for this purpose	Yes	Yes	Yes	Checked all five antimicrobials and only the five.
Male	20	18-30	SP	Southeast	Incomplete higher education	No	Yes	the antibiotic is incapable of harming the bacteria.	Yes	It’s a test that will show which antibiotics is better to treat the infection caused by a bacteria, that was already detected in the culture test.	To treat diseases in humans and animals / treat bacterial infections, fight bacteria	correct answers that only talk about eliminating, killing, fighting, microorganism/bacteria	Disagree	Disagree	Disagree	Disagree	Agree	Disagree	Disagree	Disagree	No	No	Yes	common waste	Yes	Yes	No	Wrong answer in any way possible
Male	34	31-45	RS	South	Postgraduate specialization	Yes	Yes	the antibiotic is incapable of harming the bacteria.	Yes	It’s a test that will show which antibiotics is better to treat the infection caused by a bacteria, that was already detected in the culture test.	Select the option in which you consider the use of antibiotics appropriate:	correct answers that only talk about eliminating, killing, fighting, microorganism/bacteria	Disagree	Disagree	Disagree	Disagree	Agree	Disagree	Disagree	Disagree	Yes	No	Yes	Dispose of at a pharmacy, health unit, hospital, or other collection points specifically for this purpose	Yes	Yes	No	Checked all five antimicrobials and only the five.
Female	25	18-30	SP	Southeast	Bachelor’s degree	Yes	Yes	the antibiotic is incapable of harming the bacteria.	Yes	It’s a test that will show which antibiotics is better to treat the infection caused by a bacteria, that was already detected in the culture test.	To treat diseases in humans and animals / treat bacterial infections, fight bacteria	correct answers that only talk about eliminating, killing, fighting, microorganism/bacteria	Disagree	Disagree	Disagree	Disagree	Agree	Agree	Disagree	Disagree	Yes	No	Yes	common waste	Yes	Yes	Yes	Checked all five antimicrobials and only the five.
Female	52	46-60	MS	Mid-West	Master’s or Doctorate degree	Yes	Yes	the antibiotic is incapable of harming the bacteria.	Yes	It’s a test that will show which antibiotics is better to treat the infection caused by a bacteria, that was already detected in the culture test.	To treat diseases in humans and animals / treat bacterial infections, fight bacteria	correct answers that only talk about eliminating, killing, fighting, microorganism/bacteria	Disagree	Disagree	Disagree	Disagree	Agree	Disagree	Disagree	Disagree	Yes	Yes	Yes	common waste	Yes	No	Yes	Checked all five antimicrobials and only the five.
Male	24	18-30	PB	Northeast	Bachelor’s degree	Yes	Yes	the antibiotic is incapable of harming the bacteria.	No	It’s a test that will show which antibiotics is better to treat the infection caused by a bacteria, that was already detected in the culture test.	Responses that contained viruses as microorganisms fought by antibiotics	correct answers that only talk about eliminating, killing, fighting, microorganism/bacteria	Disagree	Disagree	Disagree	Agree	Agree	Agree	Disagree	Disagree	No	No	Yes	common waste	Yes	Yes	Yes	Wrong answer in any way possible
Male	69	>60	SP	Southeast	Bachelor’s degree	Yes	No	the antibiotic is incapable of harming the bacteria.	No	It’s a test that will show which antibiotics is better to treat the infection caused by a bacteria, that was already detected in the culture test.	Responses that contained viruses as microorganisms fought by antibiotics	correct answers that only talk about eliminating, killing, fighting, microorganism/bacteria	Disagree	Disagree	Disagree	Agree	Agree	Disagree	Disagree	Disagree	Yes	Yes	Yes	recyclable waste	Yes	Yes	Yes	Wrong answer in any way possible
Female	45	31-45	MG	Southeast	Postgraduate specialization	Yes	Yes	the antibiotic is incapable of harming the bacteria.	No	It’s a test that will show which antibiotics is better to treat the infection caused by a bacteria, that was already detected in the culture test.	To treat diseases in humans and animals / treat bacterial infections, fight bacteria	correct answers that only talk about eliminating, killing, fighting, microorganism/bacteria	Disagree	Disagree	Disagree	Disagree	Agree	Agree	Disagree	Disagree	No	Yes	Yes	common waste	Yes	Yes	No	Wrong answer in any way possible
Male	53	46-60	SP	Southeast	High School graduate or lower	Yes	Yes	the antibiotic is incapable of harming the bacteria.	Yes	It’s a test that will show which antibiotics is better to treat the infection caused by a bacteria, that was already detected in the culture test.	To treat diseases in humans and animals / treat bacterial infections, fight bacteria	correct answers that only talk about eliminating, killing, fighting, microorganism/bacteria	Disagree	Disagree	Disagree	Disagree	Agree	Agree	Disagree	Disagree	No	Yes	Yes	common waste	Yes	No	No	Checked all five antimicrobials and only the five.
Female	51	46-60	SP	Southeast	Bachelor’s degree	Yes	Yes	the antibiotic is incapable of harming the bacteria.	Yes	It’s a test that will show which antibiotics is better to treat the infection caused by a bacteria, that was already detected in the culture test.	Responses that contained viruses as microorganisms fought by antibiotics	correct answers that only talk about eliminating, killing, fighting, microorganism/bacteria	Disagree	Disagree	Disagree	Disagree	Agree	Agree	Disagree	Disagree	Yes	Yes	Yes	common waste	Yes	Yes	No	Wrong answer in any way possible
Male	65	>60	SP	Southeast	High School graduate or lower	Yes	Yes	the antibiotic is incapable of harming the bacteria.	No	It’s a test that will show which antibiotics is better to treat the infection caused by a bacteria, that was already detected in the culture test.	Responses that contained viruses as microorganisms fought by antibiotics	correct answers that only talk about eliminating, killing, fighting, microorganism/bacteria	Disagree	Disagree	Disagree	Disagree	Agree	Disagree	Disagree	Disagree	No	No	Yes	common waste	Yes	Yes	Yes	Wrong answer in any way possible
Female	53	46-60	SP	Southeast	High School graduate or lower	Yes	Yes	the antibiotic is incapable of harming the bacteria.	Yes	It’s a test that will show which antibiotics is better to treat the infection caused by a bacteria, that was already detected in the culture test.	Other (animals only, humans only, none of the above, incomplete answer...)	correct answers that only talk about eliminating, killing, fighting, microorganism/bacteria	Disagree	Disagree	Disagree	Disagree	Agree	Agree	Disagree	Disagree	No	Yes	Yes	common waste	No	No	No	Wrong answer in any way possible
Male	33	31-45	SP	Southeast	Master’s or Doctorate degree	Yes	Yes	the antibiotic is incapable of harming the bacteria.	Yes	It’s a test that will show which antibiotics is better to treat the infection caused by a bacteria, that was already detected in the culture test.	To treat diseases in humans and animals / treat bacterial infections, fight bacteria	correct answers that only talk about eliminating, killing, fighting, microorganism/bacteria	Disagree	Disagree	Disagree	Disagree	Agree	Disagree	Disagree	Disagree	Yes	Yes	Yes	common waste	Yes	Yes	No	Checked all five antimicrobials and only the five.
Male	34	31-45	SP	Southeast	Bachelor’s degree	Yes	Yes	the antibiotic is incapable of harming the bacteria.	Yes	It’s a test that will show which antibiotics is better to treat the infection caused by a bacteria, that was already detected in the culture test.	Responses that contained viruses as microorganisms fought by antibiotics	Others (has virus in the response, relieves pain/symptoms, increases immunity, gives energy...)	Disagree	Disagree	Disagree	Disagree	Agree	Agree	Disagree	Disagree	Yes	No	Yes	recyclable waste	Yes	Yes	No	Checked all five antimicrobials and only the five.
Male	21	18-30	SP	Southeast	High School graduate or lower	No	Yes	a bacteria is capable of eliminating the bacteria from the organism.	No	It’s a test, in which the patient affected by infection, takes different types of antibiotics, to check which one of them is more effective to the organism.	Other (animals only, humans only, none of the above, incomplete answer...)	correct answers that only talk about eliminating, killing, fighting, microorganism/bacteria	Disagree	Disagree	Disagree	Disagree	Disagree	Agree	Disagree	Disagree	No	No	No	recyclable waste	No	Yes	No	Wrong answer in any way possible
Female	37	31-45	SP	Southeast	Bachelor’s degree	Yes	Yes	the antibiotic is incapable of harming the bacteria.	No	It’s a test that will show which antibiotics is better to treat the infection caused by a bacteria, that was already detected in the culture test.	To treat diseases in humans and animals / treat bacterial infections, fight bacteria	correct answers that only talk about eliminating, killing, fighting, microorganism/bacteria	Disagree	Disagree	Disagree	Disagree	Agree	Disagree	Disagree	Disagree	Yes	No	Yes	Dispose of at a pharmacy, health unit, hospital, or other collection points specifically for this purpose	No	Yes	Yes	Wrong answer in any way possible
Female	24	18-30	BA	Northeast	Incomplete higher education	Yes	Yes	the antibiotic is incapable of harming the bacteria.	Yes	It’s a test that will show which antibiotics is better to treat the infection caused by a bacteria, that was already detected in the culture test.	Select the option in which you consider the use of antibiotics appropriate:	correct answers that only talk about eliminating, killing, fighting, microorganism/bacteria	Disagree	Disagree	Disagree	Disagree	Agree	Disagree	Disagree	Disagree	No	Yes	Yes	common waste	Yes	Yes	Yes	Checked all five antimicrobials and only the five.
Male	21	18-30	SP	Southeast	Bachelor’s degree	Yes	Yes	the antibiotic is incapable of harming the bacteria.	Yes	It’s a test that will show which antibiotics is better to treat the infection caused by a bacteria, that was already detected in the culture test.	To treat diseases in humans and animals / treat bacterial infections, fight bacteria	correct answers that only talk about eliminating, killing, fighting, microorganism/bacteria	Disagree	Disagree	Disagree	Disagree	Agree	Agree	Disagree	Disagree	Yes	No	Yes	common waste	Yes	Yes	No	Checked all five antimicrobials and only the five.
Female	34	31-45	BA	Northeast	Postgraduate specialization	Yes	Yes	the antibiotic is incapable of harming the bacteria.	Yes	It’s a test that will show which antibiotics is better to treat the infection caused by a bacteria, that was already detected in the culture test.	To treat diseases in humans and animals / treat bacterial infections, fight bacteria	correct answers that only talk about eliminating, killing, fighting, microorganism/bacteria	Disagree	Disagree	Disagree	Disagree	Agree	Agree	Disagree	Disagree	Yes	No	Yes	common waste	Yes	Yes	Yes	Wrong answer in any way possible
Female	37	31-45	RN	Northeast	Master’s or Doctorate degree	Yes	Yes	the antibiotic is incapable of harming the bacteria.	Yes	It’s a test that will show which antibiotics is better to treat the infection caused by a bacteria, that was already detected in the culture test.	To treat diseases in humans and animals / treat bacterial infections, fight bacteria	correct answers that only talk about eliminating, killing, fighting, microorganism/bacteria	Disagree	Disagree	Disagree	Disagree	Agree	Disagree	Disagree	Disagree	Yes	Yes	Yes	common waste	Yes	Yes	Yes	Wrong answer in any way possible
Male	29	18-30	BA	Northeast	High School graduate or lower	No	Yes	a bacteria is capable of eliminating the bacteria from the organism.	No	It’s a test that will show which antibiotics is better to treat the infection caused by a bacteria, that was already detected in the culture test.	Responses that contained viruses as microorganisms fought by antibiotics	correct answers that only talk about eliminating, killing, fighting, microorganism/bacteria	Disagree	Disagree	Disagree	Disagree	Agree	Agree	Disagree	Disagree	Yes	No	Yes	common waste	Yes	Yes	Yes	Wrong answer in any way possible
Female	43	31-45	SP	Southeast	Bachelor’s degree	No	Yes	the antibiotic is incapable of harming the bacteria.	No	It’s a test that will show which antibiotics is better to treat the infection caused by a bacteria, that was already detected in the culture test.	Responses that contained viruses as microorganisms fought by antibiotics	correct answers that only talk about eliminating, killing, fighting, microorganism/bacteria	Disagree	Disagree	Disagree	Disagree	Agree	Agree	Disagree	Disagree	No	No	Yes	common waste	Yes	Yes	No	Wrong answer in any way possible
Female	48	46-60	MG	Southeast	Bachelor’s degree	Yes	Yes	the antibiotic is incapable of harming the bacteria.	No	It’s a test that will show which antibiotics is better to treat the infection caused by a bacteria, that was already detected in the culture test.	Other (animals only, humans only, none of the above, incomplete answer...)	correct answers that only talk about eliminating, killing, fighting, microorganism/bacteria	Disagree	Disagree	Agree	Disagree	Agree	Agree	Disagree	Disagree	No	Yes	Yes	Dispose of at a pharmacy, health unit, hospital, or other collection points specifically for this purpose	Yes	Yes	Yes	Wrong answer in any way possible
Female	36	31-45	SP	Southeast	Postgraduate specialization	No	Yes	the antibiotic is incapable of harming the bacteria.	Yes	It’s a test that will show which antibiotics is better to treat the infection caused by a bacteria, that was already detected in the culture test.	To treat diseases in humans and animals / treat bacterial infections, fight bacteria	correct answers that only talk about eliminating, killing, fighting, microorganism/bacteria	Disagree	Disagree	Disagree	Disagree	Agree	Disagree	Disagree	Disagree	Yes	No	Yes	recyclable waste	Yes	Yes	No	Wrong answer in any way possible
Male	30	18-30	SP	Southeast	Master’s or Doctorate degree	Yes	Yes	the antibiotic is incapable of harming the bacteria.	Yes	It’s a test that will show which antibiotics is better to treat the infection caused by a bacteria, that was already detected in the culture test.	Select the option in which you consider the use of antibiotics appropriate:	correct answers that only talk about eliminating, killing, fighting, microorganism/bacteria	Disagree	Disagree	Disagree	Disagree	Agree	Disagree	Disagree	Disagree	Yes	No	Yes	common waste	Yes	Yes	No	Checked all five antimicrobials and only the five.
Female	52	46-60	PB	Northeast	Master’s or Doctorate degree	Yes	Yes	the antibiotic is incapable of harming the bacteria.	Yes	It’s a test that will show which antibiotics is better to treat the infection caused by a bacteria, that was already detected in the culture test.	Select the option in which you consider the use of antibiotics appropriate:	correct answers that only talk about eliminating, killing, fighting, microorganism/bacteria	Disagree	Disagree	Disagree	Disagree	Agree	Disagree	Disagree	Disagree	Yes	Yes	Yes	common waste	Yes	Yes	Yes	Checked all five antimicrobials and only the five.
Male	21	18-30	PR	South	Incomplete higher education	Yes	Yes	the antibiotic is incapable of harming the bacteria.	Yes	It’s a test that will show which antibiotics is better to treat the infection caused by a bacteria, that was already detected in the culture test.	Responses that contained viruses as microorganisms fought by antibiotics	correct answers that only talk about eliminating, killing, fighting, microorganism/bacteria	Disagree	Disagree	Disagree	Disagree	Agree	Agree	Disagree	Disagree	No	No	Yes	recyclable waste	Yes	Yes	No	Wrong answer in any way possible
Female	51	46-60	SP	Southeast	Bachelor’s degree	Yes	Yes	the antibiotic is incapable of harming the bacteria.	Yes	It’s a test that will show which antibiotics is better to treat the infection caused by a bacteria, that was already detected in the culture test.	To treat diseases in humans and animals / treat bacterial infections, fight bacteria	correct answers that only talk about eliminating, killing, fighting, microorganism/bacteria	Disagree	Disagree	Disagree	Disagree	Agree	Disagree	Disagree	Disagree	Yes	No	Yes	recyclable waste	Yes	Yes	Yes	Wrong answer in any way possible
Female	45	31-45	SP	Southeast	Bachelor’s degree	Yes	Yes	the antibiotic is incapable of harming the bacteria.	Yes	It’s a test that will show which antibiotics is better to treat the infection caused by a bacteria, that was already detected in the culture test.	To treat diseases in humans and animals / treat bacterial infections, fight bacteria	correct answers that only talk about eliminating, killing, fighting, microorganism/bacteria	Disagree	Disagree	Disagree	Disagree	Agree	Disagree	Disagree	Disagree	Yes	Yes	Yes	Dispose of at a pharmacy, health unit, hospital, or other collection points specifically for this purpose	Yes	Yes	Yes	Wrong answer in any way possible
Female	66	>60	SP	Southeast	Bachelor’s degree	No	Yes	the antibiotic is incapable of harming the bacteria.	Yes	It’s a test that will show which antibiotics is better to treat the infection caused by a bacteria, that was already detected in the culture test.	To treat diseases in humans and animals / treat bacterial infections, fight bacteria	correct answers that only talk about eliminating, killing, fighting, microorganism/bacteria	Disagree	Disagree	Disagree	Disagree	Agree	Agree	Disagree	Disagree	No	No	Yes	recyclable waste	Yes	No	No	Wrong answer in any way possible
Male	26	18-30	SP	Southeast	Bachelor’s degree	Yes	Yes	the antibiotic is incapable of harming the bacteria.	Yes	It’s a test that will show which antibiotics is better to treat the infection caused by a bacteria, that was already detected in the culture test.	To treat diseases in humans and animals / treat bacterial infections, fight bacteria	correct answers that only talk about eliminating, killing, fighting, microorganism/bacteria	Disagree	Disagree	Disagree	Disagree	Agree	Agree	Disagree	Disagree	Yes	Yes	Yes	common waste	Yes	Yes	No	Checked all five antimicrobials and only the five.
Female	26	18-30	SP	Southeast	Bachelor’s degree	Yes	Yes	the antibiotic is incapable of harming the bacteria.	Yes	It’s a test that will show which antibiotics is better to treat the infection caused by a bacteria, that was already detected in the culture test.	Select the option in which you consider the use of antibiotics appropriate:	correct answers that only talk about eliminating, killing, fighting, microorganism/bacteria	Disagree	Disagree	Disagree	Disagree	Agree	Disagree	Agree	Disagree	No	No	Yes	common waste	Yes	Yes	No	Checked all five antimicrobials and only the five.
Female	56	46-60	SP	Southeast	Bachelor’s degree	Yes	Yes	the antibiotic is incapable of harming the bacteria.	Yes	It’s a test that will show which antibiotics is better to treat the infection caused by a bacteria, that was already detected in the culture test.	To treat diseases in humans and animals / treat bacterial infections, fight bacteria	correct answers that only talk about eliminating, killing, fighting, microorganism/bacteria	Disagree	Disagree	Disagree	Disagree	Agree	Disagree	Disagree	Disagree	Yes	No	Yes	Dispose of at a pharmacy, health unit, hospital, or other collection points specifically for this purpose	Yes	Yes	Yes	Checked all five antimicrobials and only the five.
Male	46	46-60	MS	Mid-West	Bachelor’s degree	Yes	Yes	the antibiotic is incapable of harming the bacteria.	Yes	It’s a test that will show which antibiotics is better to treat the infection caused by a bacteria, that was already detected in the culture test.	Responses that contained viruses as microorganisms fought by antibiotics	correct answers that only talk about eliminating, killing, fighting, microorganism/bacteria	Disagree	Disagree	Disagree	Disagree	Agree	Disagree	Disagree	Disagree	Yes	I rather not answer	Yes	common waste	Yes	Yes	Yes	Checked all five antimicrobials and only the five.
Female	53	46-60	MS	Mid-West	Master’s or Doctorate degree	Yes	Yes	the antibiotic is incapable of harming the bacteria.	Yes	It’s a test that will show which antibiotics is better to treat the infection caused by a bacteria, that was already detected in the culture test.	To treat diseases in humans and animals / treat bacterial infections, fight bacteria	correct answers that only talk about eliminating, killing, fighting, microorganism/bacteria	Disagree	Disagree	Disagree	Disagree	Agree	Disagree	Disagree	Disagree	Yes	No	Yes	common waste	No	Yes	Yes	Wrong answer in any way possible
Female	48	46-60	SP	Southeast	Master’s or Doctorate degree	Yes	Yes	the antibiotic is incapable of harming the bacteria.	Yes	It’s a test that will show which antibiotics is better to treat the infection caused by a bacteria, that was already detected in the culture test.	To treat diseases in humans and animals / treat bacterial infections, fight bacteria	correct answers that only talk about eliminating, killing, fighting, microorganism/bacteria	Disagree	Disagree	Disagree	Disagree	Agree	Disagree	Disagree	Agree	Yes	No	Yes	Dispose of at a pharmacy, health unit, hospital, or other collection points specifically for this purpose	Yes	No	Yes	Checked all five antimicrobials and only the five.
Male	66	>60	SP	Southeast	Master’s or Doctorate degree	Yes	Yes	the antibiotic is incapable of harming the bacteria.	Yes	It’s a test that will show which antibiotics is better to treat the infection caused by a bacteria, that was already detected in the culture test.	To treat diseases in humans and animals / treat bacterial infections, fight bacteria	correct answers that only talk about eliminating, killing, fighting, microorganism/bacteria	Disagree	Disagree	Disagree	Disagree	Agree	Disagree	Disagree	Disagree	Yes	Yes	Yes	recyclable waste	Yes	Yes	Yes	Checked all five antimicrobials and only the five.
Female	40	31-45	SP	Southeast	Master’s or Doctorate degree	Yes	Yes	the antibiotic is incapable of harming the bacteria.	Yes	It’s a test that will show which antibiotics is better to treat the infection caused by a bacteria, that was already detected in the culture test.	To treat diseases in humans and animals / treat bacterial infections, fight bacteria	correct answers that only talk about eliminating, killing, fighting, microorganism/bacteria	Disagree	Disagree	Disagree	Disagree	Agree	Disagree	Disagree	Disagree	Yes	No	Yes	Dispose of at a pharmacy, health unit, hospital, or other collection points specifically for this purpose	Yes	Yes	Yes	Wrong answer in any way possible
Female	70	>60	SP	Southeast	Master’s or Doctorate degree	Yes	Yes	the antibiotic is incapable of harming the bacteria.	Yes	It’s a test that will show which antibiotics is better to treat the infection caused by a bacteria, that was already detected in the culture test.	Select the option in which you consider the use of antibiotics appropriate:	correct answers that only talk about eliminating, killing, fighting, microorganism/bacteria	Disagree	Disagree	Disagree	Disagree	Agree	Disagree	Disagree	Disagree	Yes	No	Yes	Dispose of at a pharmacy, health unit, hospital, or other collection points specifically for this purpose	No	No	No	Wrong answer in any way possible
Male	68	>60	SP	Southeast	Bachelor’s degree	Yes	Yes	the antibiotic is incapable of harming the bacteria.	Yes	It’s a test that will show which antibiotics is better to treat the infection caused by a bacteria, that was already detected in the culture test.	To treat diseases in humans and animals / treat bacterial infections, fight bacteria	correct answers that only talk about eliminating, killing, fighting, microorganism/bacteria	Disagree	Disagree	Disagree	Disagree	Agree	Disagree	Agree	Disagree	Yes	No	Yes	Dispose of at a pharmacy, health unit, hospital, or other collection points specifically for this purpose	Yes	Yes	No	Wrong answer in any way possible
Female	65	>60	SP	Southeast	Postgraduate specialization	Yes	Yes	the antibiotic is incapable of harming the bacteria.	Yes	It’s a test that will show which antibiotics is better to treat the infection caused by a bacteria, that was already detected in the culture test.	Responses that contained viruses as microorganisms fought by antibiotics	correct answers that only talk about eliminating, killing, fighting, microorganism/bacteria	Disagree	Disagree	Disagree	Disagree	Agree	Disagree	Disagree	Disagree	No	No	Yes	Dispose of at a pharmacy, health unit, hospital, or other collection points specifically for this purpose	Yes	Yes	Yes	Wrong answer in any way possible
Female	40	31-45	PR	South	Master’s or Doctorate degree	Yes	Yes	the antibiotic is incapable of harming the bacteria.	Yes	It’s a test that will show which antibiotics is better to treat the infection caused by a bacteria, that was already detected in the culture test.	To treat diseases in humans and animals / treat bacterial infections, fight bacteria	correct answers that only talk about eliminating, killing, fighting, microorganism/bacteria	Disagree	Disagree	Disagree	Disagree	Agree	Disagree	Disagree	Disagree	Yes	No	Yes	Dispose of at a pharmacy, health unit, hospital, or other collection points specifically for this purpose	Yes	Yes	Yes	Wrong answer in any way possible
Female	51	46-60	SP	Southeast	Incomplete higher education	Yes	Yes	the antibiotic is incapable of harming the bacteria.	No	It’s a test that will show which antibiotics is better to treat the infection caused by a bacteria, that was already detected in the culture test.	To treat diseases in humans and animals / treat bacterial infections, fight bacteria	correct answers that only talk about eliminating, killing, fighting, microorganism/bacteria	Disagree	Disagree	Disagree	Disagree	Agree	Disagree	Disagree	Disagree	No	No	Yes	Dispose of at a pharmacy, health unit, hospital, or other collection points specifically for this purpose	Yes	Yes	Yes	Wrong answer in any way possible
Female	40	31-45	SP	Southeast	Postgraduate specialization	Yes	Yes	the antibiotic is incapable of harming the bacteria.	Yes	It’s a test that will show which antibiotics is better to treat the infection caused by a bacteria, that was already detected in the culture test.	To treat diseases in humans and animals / treat bacterial infections, fight bacteria	correct answers that only talk about eliminating, killing, fighting, microorganism/bacteria	Disagree	Disagree	Disagree	Disagree	Agree	Disagree	Disagree	Disagree	Yes	No	Yes	common waste	Yes	Yes	Yes	Wrong answer in any way possible
Female	30	18-30	SP	Southeast	High School graduate or lower	Yes	Yes	the antibiotic is incapable of harming the bacteria.	No	It’s a test that will show which antibiotics is better to treat the infection caused by a bacteria, that was already detected in the culture test.	Responses that contained viruses as microorganisms fought by antibiotics	correct answers that only talk about eliminating, killing, fighting, microorganism/bacteria	Disagree	Disagree	Disagree	Disagree	Agree	Disagree	Disagree	Disagree	No	No	Yes	common waste	Yes	No	Yes	Wrong answer in any way possible
Male	72	>60	SP	Southeast	Bachelor’s degree	Yes	Yes	the antibiotic is incapable of harming the bacteria.	Yes	It’s a test that will show which antibiotics is better to treat the infection caused by a bacteria, that was already detected in the culture test.	To treat diseases in humans and animals / treat bacterial infections, fight bacteria	correct answers that only talk about eliminating, killing, fighting, microorganism/bacteria	Disagree	Disagree	Disagree	Disagree	Agree	Agree	Disagree	Disagree	No	Yes	Yes	common waste	Yes	Yes	No	Wrong answer in any way possible
Female	32	31-45	SP	Southeast	Bachelor’s degree	Yes	Yes	the antibiotic is incapable of harming the bacteria.	No	It’s a test that will show which antibiotics is better to treat the infection caused by a bacteria, that was already detected in the culture test.	Select the option in which you consider the use of antibiotics appropriate:	correct answers that only talk about eliminating, killing, fighting, microorganism/bacteria	Disagree	Disagree	Disagree	Disagree	Agree	Disagree	Disagree	Disagree	No	No	Yes	common waste	Yes	Yes	Yes	Checked all five antimicrobials and only the five.
Female	64	>60	SP	Southeast	Bachelor’s degree	Yes	Yes	the antibiotic is incapable of harming the bacteria.	Yes	It’s a test that will show which antibiotics is better to treat the infection caused by a bacteria, that was already detected in the culture test.	To treat diseases in humans and animals / treat bacterial infections, fight bacteria	correct answers that only talk about eliminating, killing, fighting, microorganism/bacteria	Disagree	Disagree	Disagree	Disagree	Disagree	Disagree	Disagree	Disagree	No	No	Yes	common waste	No	Yes	Yes	Checked all five antimicrobials and only the five.
Female	47	46-60	SP	Southeast	Master’s or Doctorate degree	Yes	Yes	the antibiotic is incapable of harming the bacteria.	Yes	It’s a test that will show which antibiotics is better to treat the infection caused by a bacteria, that was already detected in the culture test.	To treat diseases in humans and animals / treat bacterial infections, fight bacteria	correct answers that only talk about eliminating, killing, fighting, microorganism/bacteria	Disagree	Disagree	Disagree	Disagree	Agree	Agree	Disagree	Disagree	Yes	Yes	Yes	common waste	Yes	Yes	Yes	Checked all five antimicrobials and only the five.
Female	23	18-30	PR	South	Postgraduate specialization	Yes	Yes	the antibiotic is incapable of harming the bacteria.	Yes	It’s a test that will show which antibiotics is better to treat the infection caused by a bacteria, that was already detected in the culture test.	To treat diseases in humans and animals / treat bacterial infections, fight bacteria	correct answers that only talk about eliminating, killing, fighting, microorganism/bacteria	Disagree	Disagree	Disagree	Disagree	Agree	Disagree	Disagree	Disagree	Yes	Yes	Yes	recyclable waste	Yes	Yes	Yes	Wrong answer in any way possible
Female	65	>60	SP	Southeast	Bachelor’s degree	Yes	Yes	the antibiotic is incapable of harming the bacteria.	Yes	It’s a test that will show which antibiotics is better to treat the infection caused by a bacteria, that was already detected in the culture test.	Select the option in which you consider the use of antibiotics appropriate:	correct answers that only talk about eliminating, killing, fighting, microorganism/bacteria	Disagree	Disagree	Disagree	Disagree	Agree	Disagree	Disagree	Disagree	No	Yes	Yes	Dispose of at a pharmacy, health unit, hospital, or other collection points specifically for this purpose	Yes	Yes	No	Wrong answer in any way possible
Female	29	18-30	SP	Southeast	Bachelor’s degree	Yes	Yes	the antibiotic is incapable of harming the bacteria.	Yes	It’s a test that will show which antibiotics is better to treat the infection caused by a bacteria, that was already detected in the culture test.	To treat diseases in humans and animals / treat bacterial infections, fight bacteria	correct answers that only talk about eliminating, killing, fighting, microorganism/bacteria	Disagree	Disagree	Disagree	Disagree	Agree	Disagree	Disagree	Disagree	Yes	Yes	No	common waste	Yes	Yes	Yes	Checked all five antimicrobials and only the five.
Female	30	18-30	MG	Southeast	Master’s or Doctorate degree	Yes	Yes	the antibiotic is incapable of harming the bacteria.	Yes	It’s a test that will show which antibiotics is better to treat the infection caused by a bacteria, that was already detected in the culture test.	To treat diseases in humans and animals / treat bacterial infections, fight bacteria	correct answers that only talk about eliminating, killing, fighting, microorganism/bacteria	Disagree	Disagree	Disagree	Disagree	Disagree	Disagree	Disagree	Disagree	No	Yes	Yes	common waste	Yes	Yes	No	Wrong answer in any way possible
Female	24	18-30	RN	Northeast	Incomplete higher education	Yes	Yes	the antibiotic is incapable of harming the bacteria.	No	It’s a test that will show which antibiotics is better to treat the infection caused by a bacteria, that was already detected in the culture test.	Responses that contained viruses as microorganisms fought by antibiotics	correct answers that only talk about eliminating, killing, fighting, microorganism/bacteria	Disagree	Disagree	Disagree	Disagree	Agree	Disagree	Disagree	Disagree	No	No	Yes	recyclable waste	Yes	Yes	Yes	Wrong answer in any way possible
Female	51	46-60	SP	Southeast	Postgraduate specialization	Yes	Yes	the antibiotic is incapable of harming the bacteria.	Yes	It’s a test that will show which antibiotics is better to treat the infection caused by a bacteria, that was already detected in the culture test.	Responses that contained viruses as microorganisms fought by antibiotics	correct answers that only talk about eliminating, killing, fighting, microorganism/bacteria	Disagree	Disagree	Disagree	Disagree	Agree	Agree	Disagree	Disagree	Yes	No	Yes	common waste	Yes	No	Yes	Wrong answer in any way possible
Male	52	46-60	SP	Southeast	Bachelor’s degree	Yes	Yes	the antibiotic is incapable of harming the bacteria.	Yes	It’s a test that will show which antibiotics is better to treat the infection caused by a bacteria, that was already detected in the culture test.	Responses that contained viruses as microorganisms fought by antibiotics	correct answers that only talk about eliminating, killing, fighting, microorganism/bacteria	Disagree	Disagree	Disagree	Disagree	Disagree	Disagree	Disagree	Disagree	No	Yes	No	common waste	Yes	Yes	No	Checked all five antimicrobials and only the five.
Female	28	18-30	SP	Southeast	Bachelor’s degree	Yes	Yes	the antibiotic is incapable of harming the bacteria.	No	It’s a test that will show which antibiotics is better to treat the infection caused by a bacteria, that was already detected in the culture test.	Responses that contained viruses as microorganisms fought by antibiotics	Others (has virus in the response, relieves pain/symptoms, increases immunity, gives energy...)	Disagree	Disagree	Disagree	Disagree	Disagree	Agree	Disagree	Disagree	No	Yes	Yes	recyclable waste	Yes	Yes	No	Wrong answer in any way possible
Female	39	31-45	SP	Southeast	Postgraduate specialization	Yes	Yes	the antibiotic is incapable of harming the bacteria.	Yes	It’s a test that will show which antibiotics is better to treat the infection caused by a bacteria, that was already detected in the culture test.	Select the option in which you consider the use of antibiotics appropriate:	correct answers that only talk about eliminating, killing, fighting, microorganism/bacteria	Disagree	Disagree	Disagree	Disagree	Agree	Disagree	Disagree	Disagree	No	Yes	Yes	Dispose of at a pharmacy, health unit, hospital, or other collection points specifically for this purpose	No	No	Yes	Wrong answer in any way possible
Female	26	18-30	PR	South	Bachelor’s degree	Yes	Yes	the antibiotic is incapable of harming the bacteria.	Yes	It’s a test that will show which antibiotics is better to treat the infection caused by a bacteria, that was already detected in the culture test.	To treat diseases in humans and animals / treat bacterial infections, fight bacteria	correct answers that only talk about eliminating, killing, fighting, microorganism/bacteria	Disagree	Disagree	Disagree	Disagree	Agree	Disagree	Disagree	Disagree	No	I rather not answer	Yes	common waste	Yes	No	Yes	Wrong answer in any way possible
Female	64	>60	SP	Southeast	Postgraduate specialization	Yes	Yes	the antibiotic is incapable of harming the bacteria.	Yes	It’s a test that will show which antibiotics is better to treat the infection caused by a bacteria, that was already detected in the culture test.	Other (animals only, humans only, none of the above, incomplete answer...)	correct answers that only talk about eliminating, killing, fighting, microorganism/bacteria	Disagree	Disagree	Disagree	Disagree	Agree	Disagree	Disagree	Disagree	No	No	Yes	Dispose of at a pharmacy, health unit, hospital, or other collection points specifically for this purpose	Yes	Yes	Yes	Checked all five antimicrobials and only the five.
Female	22	18-30	SP	Southeast	Incomplete higher education	Yes	Yes	the antibiotic is incapable of harming the bacteria.	Yes	It’s a test that will show which antibiotics is better to treat the infection caused by a bacteria, that was already detected in the culture test.	To treat diseases in humans and animals / treat bacterial infections, fight bacteria	correct answers that only talk about eliminating, killing, fighting, microorganism/bacteria	Disagree	Disagree	Disagree	Disagree	Agree	Disagree	Disagree	Disagree	No	No	Yes	Dispose of at a pharmacy, health unit, hospital, or other collection points specifically for this purpose	No	No	Yes	Wrong answer in any way possible
Female	32	31-45	SP	Southeast	Postgraduate specialization	Yes	Yes	the antibiotic is incapable of harming the bacteria.	Yes	It’s a test that will show which antibiotics is better to treat the infection caused by a bacteria, that was already detected in the culture test.	To treat diseases in humans and animals / treat bacterial infections, fight bacteria	correct answers that only talk about eliminating, killing, fighting, microorganism/bacteria	Disagree	Disagree	Disagree	Disagree	Agree	Disagree	Disagree	Disagree	Yes	No	Yes	Dispose of at a pharmacy, health unit, hospital, or other collection points specifically for this purpose	Yes	Yes	No	Wrong answer in any way possible
Female	27	18-30	PR	South	Postgraduate specialization	Yes	Yes	the antibiotic is incapable of harming the bacteria.	Yes	It’s a test that will show which antibiotics is better to treat the infection caused by a bacteria, that was already detected in the culture test.	To treat diseases in humans and animals / treat bacterial infections, fight bacteria	correct answers that only talk about eliminating, killing, fighting, microorganism/bacteria	Disagree	Disagree	Disagree	Disagree	Agree	Disagree	Disagree	Disagree	No	No	Yes	recyclable waste	Yes	Yes	No	Checked all five antimicrobials and only the five.
Female	39	31-45	SP	Southeast	Bachelor’s degree	Yes	Yes	the antibiotic is incapable of harming the bacteria.	No	It’s a test that will show which antibiotics is better to treat the infection caused by a bacteria, that was already detected in the culture test.	Responses that contained viruses as microorganisms fought by antibiotics	correct answers that only talk about eliminating, killing, fighting, microorganism/bacteria	Disagree	Disagree	Disagree	Disagree	Agree	Agree	Disagree	Disagree	Yes	No	Yes	common waste	Yes	Yes	Yes	Wrong answer in any way possible
Male	36	31-45	SP	Southeast	High School graduate or lower	No	Yes	the antibiotic is incapable of harming the bacteria.	No	It’s a test that will show which antibiotics is better to treat the infection caused by a bacteria, that was already detected in the culture test.	Responses that contained viruses as microorganisms fought by antibiotics	correct answers that only talk about eliminating, killing, fighting, microorganism/bacteria	Disagree	Agree	Disagree	Disagree	Agree	Disagree	Disagree	Disagree	No	No	Yes	common waste	Yes	Yes	No	Wrong answer in any way possible
Female	44	31-45	SP	Southeast	Bachelor’s degree	Yes	Yes	the antibiotic is incapable of harming the bacteria.	Yes	It’s a test that will show which antibiotics is better to treat the infection caused by a bacteria, that was already detected in the culture test.	To treat diseases in humans and animals / treat bacterial infections, fight bacteria	correct answers that only talk about eliminating, killing, fighting, microorganism/bacteria	Disagree	Disagree	Disagree	Disagree	Agree	Disagree	Disagree	Disagree	No	No	Yes	recyclable waste	Yes	Yes	Yes	Checked all five antimicrobials and only the five.
Female	22	18-30	SP	Southeast	Incomplete higher education	No	Yes	the antibiotic is incapable of harming the bacteria.	No	It’s a test that will show which antibiotics is better to treat the infection caused by a bacteria, that was already detected in the culture test.	Other (animals only, humans only, none of the above, incomplete answer...)	correct answers that only talk about eliminating, killing, fighting, microorganism/bacteria	Disagree	Disagree	Disagree	Disagree	Agree	Disagree	Disagree	Disagree	Yes	No	Yes	common waste	Yes	No	No	Wrong answer in any way possible
Male	27	18-30	SP	Southeast	Incomplete higher education	Yes	Yes	the antibiotic is incapable of harming the bacteria.	No	It’s a test, in which the patient affected by infection, takes different types of antibiotics, to check which one of them is more effective to the organism.	To treat diseases in humans and animals / treat bacterial infections, fight bacteria	correct answers that only talk about eliminating, killing, fighting, microorganism/bacteria	Disagree	Disagree	Disagree	Disagree	Disagree	Agree	Disagree	Disagree	Yes	No	Yes	common waste	Yes	Yes	No	Wrong answer in any way possible
Female	24	18-30	SP	Southeast	Bachelor’s degree	Yes	Yes	the antibiotic is incapable of harming the bacteria.	No	It’s a test that will show which antibiotics is better to treat the infection caused by a bacteria, that was already detected in the culture test.	Other (animals only, humans only, none of the above, incomplete answer...)	correct answers that only talk about eliminating, killing, fighting, microorganism/bacteria	Disagree	Disagree	Disagree	Disagree	Agree	Disagree	Disagree	Disagree	No	Yes	Yes	common waste	Yes	Yes	No	Wrong answer in any way possible
Female	19	18-30	SP	Southeast	Incomplete higher education	Yes	Yes	the antibiotic is incapable of harming the bacteria.	Yes	It’s a test that will show which antibiotics is better to treat the infection caused by a bacteria, that was already detected in the culture test.	To treat diseases in humans and animals / treat bacterial infections, fight bacteria	correct answers that only talk about eliminating, killing, fighting, microorganism/bacteria	Disagree	Disagree	Disagree	Disagree	Agree	Disagree	Disagree	Disagree	Yes	No	Yes	Dispose of at a pharmacy, health unit, hospital, or other collection points specifically for this purpose	Yes	Yes	No	Wrong answer in any way possible
Female	21	18-30	SP	Southeast	Incomplete higher education	Yes	Yes	the antibiotic is incapable of harming the bacteria.	No	It’s a test that will show which antibiotics is better to treat the infection caused by a bacteria, that was already detected in the culture test.	To treat diseases in humans and animals / treat bacterial infections, fight bacteria	correct answers that only talk about eliminating, killing, fighting, microorganism/bacteria	Disagree	Disagree	Disagree	Disagree	Agree	Disagree	Disagree	Disagree	No	Yes	Yes	common waste	Yes	Yes	No	Wrong answer in any way possible
Male	36	31-45	SP	Southeast	High School graduate or lower	Yes	Yes	the antibiotic is incapable of harming the bacteria.	Yes	It’s a test that will show which antibiotics is better to treat the infection caused by a bacteria, that was already detected in the culture test.	To treat diseases in humans and animals / treat bacterial infections, fight bacteria	correct answers that only talk about eliminating, killing, fighting, microorganism/bacteria	Disagree	Disagree	Disagree	Disagree	Agree	Agree	Disagree	Disagree	Yes	No	Yes	common waste	Yes	Yes	Yes	Wrong answer in any way possible
Female	23	18-30	SP	Southeast	Bachelor’s degree	Yes	Yes	the antibiotic is incapable of harming the bacteria.	Yes	It’s a test that will show which antibiotics is better to treat the infection caused by a bacteria, that was already detected in the culture test.	Select the option in which you consider the use of antibiotics appropriate:	correct answers that only talk about eliminating, killing, fighting, microorganism/bacteria	Disagree	Disagree	Disagree	Disagree	Agree	Disagree	Disagree	Disagree	Yes	Yes	Yes	recyclable waste	No	No	No	Wrong answer in any way possible
Female	19	18-30	SP	Southeast	Incomplete higher education	Yes	Yes	the antibiotic is incapable of harming the bacteria.	Yes	It’s a test that will show which antibiotics is better to treat the infection caused by a bacteria, that was already detected in the culture test.	To treat diseases in humans and animals / treat bacterial infections, fight bacteria	correct answers that only talk about eliminating, killing, fighting, microorganism/bacteria	Disagree	Disagree	Disagree	Disagree	Agree	Disagree	Disagree	Disagree	Yes	No	Yes	common waste	Yes	No	No	Wrong answer in any way possible
Male	28	18-30	GO	Mid-West	Master’s or Doctorate degree	Yes	Yes	the antibiotic is incapable of harming the bacteria.	Yes	It’s a test that will show which antibiotics is better to treat the infection caused by a bacteria, that was already detected in the culture test.	To treat diseases in humans and animals / treat bacterial infections, fight bacteria	correct answers that only talk about eliminating, killing, fighting, microorganism/bacteria	Disagree	Disagree	Disagree	Disagree	Agree	Agree	Disagree	Disagree	No	Yes	Yes	common waste	Yes	Yes	No	Wrong answer in any way possible
Male	22	18-30	SP	Southeast	Incomplete higher education	No	Yes	the human’s organism eliminates the bacteria directly from the bloodstream.	No	It’s a test that will show which antibiotics is better to treat the infection caused by a bacteria, that was already detected in the culture test.	To treat diseases in humans and animals / treat bacterial infections, fight bacteria	correct answers that only talk about eliminating, killing, fighting, microorganism/bacteria	Disagree	Disagree	Disagree	Disagree	Agree	Disagree	Disagree	Disagree	Yes	No	Yes	common waste	No	Yes	Yes	Wrong answer in any way possible
Female	29	18-30	RJ	Southeast	Bachelor’s degree	Yes	Yes	the antibiotic is incapable of harming the bacteria.	Yes	It’s a test that will show which antibiotics is better to treat the infection caused by a bacteria, that was already detected in the culture test.	To treat diseases in humans and animals / treat bacterial infections, fight bacteria	correct answers that only talk about eliminating, killing, fighting, microorganism/bacteria	Disagree	Disagree	Disagree	Disagree	Agree	Disagree	Disagree	Disagree	No	No	Yes	common waste	Yes	Yes	Yes	Wrong answer in any way possible
Female	44	31-45	SP	Southeast	Incomplete higher education	No	Yes	the antibiotic is incapable of harming the bacteria.	No	It’s a test that will show which antibiotics is better to treat the infection caused by a bacteria, that was already detected in the culture test.	To treat diseases in humans and animals / treat bacterial infections, fight bacteria	correct answers that only talk about eliminating, killing, fighting, microorganism/bacteria	Disagree	Disagree	Disagree	Disagree	Disagree	Agree	Disagree	Disagree	No	Yes	Yes	recyclable waste	Yes	Yes	Yes	Wrong answer in any way possible
Female	35	31-45	GO	Mid-West	Master’s or Doctorate degree	Yes	Yes	the antibiotic is incapable of harming the bacteria.	Yes	It’s a test that will show which antibiotics is better to treat the infection caused by a bacteria, that was already detected in the culture test.	Select the option in which you consider the use of antibiotics appropriate:	correct answers that only talk about eliminating, killing, fighting, microorganism/bacteria	Disagree	Disagree	Disagree	Disagree	Agree	Disagree	Disagree	Disagree	Yes	Yes	Yes	Dispose of at a pharmacy, health unit, hospital, or other collection points specifically for this purpose	Yes	Yes	No	Checked all five antimicrobials and only the five.
Female	22	18-30	GO	Mid-West	Bachelor’s degree	Yes	Yes	the antibiotic is incapable of harming the bacteria.	Yes	It’s a test that will show which antibiotics is better to treat the infection caused by a bacteria, that was already detected in the culture test.	Select the option in which you consider the use of antibiotics appropriate:	correct answers that only talk about eliminating, killing, fighting, microorganism/bacteria	Disagree	Disagree	Disagree	Disagree	Agree	Disagree	Disagree	Disagree	Yes	Yes	Yes	common waste	Yes	Yes	Yes	Wrong answer in any way possible
Female	21	18-30	GO	Mid-West	Incomplete higher education	Yes	Yes	the antibiotic is incapable of harming the bacteria.	Yes	It’s a test that will show which antibiotics is better to treat the infection caused by a bacteria, that was already detected in the culture test.	To treat diseases in humans and animals / treat bacterial infections, fight bacteria	correct answers that only talk about eliminating, killing, fighting, microorganism/bacteria	Disagree	Disagree	Disagree	Disagree	Agree	Disagree	Disagree	Disagree	No	No	Yes	common waste	Yes	Yes	No	Wrong answer in any way possible
Female	19	18-30	AC	North	Incomplete higher education	Yes	Yes	the human’s organism eliminates the bacteria directly from the bloodstream.	No	It’s a test that will show which antibiotics is better to treat the infection caused by a bacteria, that was already detected in the culture test.	To treat diseases in humans and animals / treat bacterial infections, fight bacteria	correct answers that only talk about eliminating, killing, fighting, microorganism/bacteria	Disagree	Disagree	Disagree	Disagree	Agree	Disagree	Disagree	Disagree	No	No	Yes	common waste	Yes	No	No	Wrong answer in any way possible
Female	34	31-45	SP	Southeast	Bachelor’s degree	Yes	Yes	the antibiotic is incapable of harming the bacteria.	Yes	It’s a test that will show which antibiotics is better to treat the infection caused by a bacteria, that was already detected in the culture test.	To treat diseases in humans and animals / treat bacterial infections, fight bacteria	correct answers that only talk about eliminating, killing, fighting, microorganism/bacteria	Disagree	Disagree	Disagree	Disagree	Agree	Disagree	Disagree	Disagree	Yes	No	Yes	common waste	Yes	Yes	Yes	Checked all five antimicrobials and only the five.
Female	30	18-30	RJ	Southeast	High School graduate or lower	No	No	the human’s organism eliminates the bacteria directly from the bloodstream.	No	It’s a test that will show which antibiotics is better to treat the infection caused by a bacteria, that was already detected in the culture test.	Other (animals only, humans only, none of the above, incomplete answer...)	correct answers that only talk about eliminating, killing, fighting, microorganism/bacteria	Agree	Disagree	Agree	Agree	Disagree	Agree	Agree	Disagree	No	No	Yes	common waste	Yes	Yes	Yes	Wrong answer in any way possible
Female	25	18-30	GO	Mid-West	Incomplete higher education	Yes	Yes	the antibiotic is incapable of harming the bacteria.	Yes	It’s a test that will show which antibiotics is better to treat the infection caused by a bacteria, that was already detected in the culture test.	Select the option in which you consider the use of antibiotics appropriate:	correct answers that only talk about eliminating, killing, fighting, microorganism/bacteria	Disagree	Disagree	Disagree	Disagree	Agree	Disagree	Disagree	Disagree	Yes	Yes	Yes	common waste	Yes	Yes	No	Checked all five antimicrobials and only the five.
Male	21	18-30	GO	Mid-West	Incomplete higher education	Yes	Yes	the antibiotic is incapable of harming the bacteria.	Yes	It’s a test that will show which antibiotics is better to treat the infection caused by a bacteria, that was already detected in the culture test.	To treat diseases in humans and animals / treat bacterial infections, fight bacteria	correct answers that only talk about eliminating, killing, fighting, microorganism/bacteria	Disagree	Disagree	Disagree	Disagree	Disagree	Disagree	Disagree	Disagree	No	No	Yes	common waste	Yes	No	No	Wrong answer in any way possible
Female	27	18-30	GO	Mid-West	Incomplete higher education	Yes	Yes	the antibiotic is incapable of harming the bacteria.	Yes	It’s a test that will show which antibiotics is better to treat the infection caused by a bacteria, that was already detected in the culture test.	Select the option in which you consider the use of antibiotics appropriate:	correct answers that only talk about eliminating, killing, fighting, microorganism/bacteria	Disagree	Disagree	Disagree	Disagree	Agree	Agree	Disagree	Disagree	Yes	Yes	Yes	Dispose of at a pharmacy, health unit, hospital, or other collection points specifically for this purpose	Yes	Yes	No	Checked all five antimicrobials and only the five.
Male	21	18-30	GO	Mid-West	Incomplete higher education	Yes	Yes	the antibiotic is incapable of harming the bacteria.	Yes	It’s a test that will show which antibiotics is better to treat the infection caused by a bacteria, that was already detected in the culture test.	To treat diseases in humans and animals / treat bacterial infections, fight bacteria	correct answers that only talk about eliminating, killing, fighting, microorganism/bacteria	Disagree	Disagree	Disagree	Disagree	Agree	Disagree	Disagree	Disagree	No	No	Yes	recyclable waste	Yes	Yes	Yes	Wrong answer in any way possible
Female	20	18-30	GO	Mid-West	Incomplete higher education	Yes	Yes	the antibiotic is incapable of harming the bacteria.	Yes	It’s a test that will show which antibiotics is better to treat the infection caused by a bacteria, that was already detected in the culture test.	Responses that contained viruses as microorganisms fought by antibiotics	correct answers that only talk about eliminating, killing, fighting, microorganism/bacteria	Disagree	Disagree	Disagree	Disagree	Agree	Disagree	Disagree	Disagree	No	Yes	Yes	common waste	Yes	Yes	No	Wrong answer in any way possible
Female	21	18-30	GO	Mid-West	Incomplete higher education	Yes	Yes	the antibiotic is incapable of harming the bacteria.	Yes	It’s a test that will show which antibiotics is better to treat the infection caused by a bacteria, that was already detected in the culture test.	To treat diseases in humans and animals / treat bacterial infections, fight bacteria	correct answers that only talk about eliminating, killing, fighting, microorganism/bacteria	Disagree	Disagree	Disagree	Disagree	Agree	Disagree	Disagree	Disagree	Yes	Yes	Yes	common waste	Yes	Yes	Yes	Checked all five antimicrobials and only the five.
Male	49	46-60	RJ	Southeast	High School graduate or lower	No	No	the antibiotic is incapable of harming the bacteria.	No	It’s a test, in which the patient affected by infection, takes different types of antibiotics, to check which one of them is more effective to the organism.	Other (animals only, humans only, none of the above, incomplete answer...)	correct answers that only talk about eliminating, killing, fighting, microorganism/bacteria	Disagree	Disagree	Agree	Agree	Agree	Disagree	Agree	Disagree	No	No	Yes	common waste	No	Yes	Yes	Wrong answer in any way possible
Female	18	18-30	PA	North	Incomplete higher education	Yes	Yes	the antibiotic is incapable of harming the bacteria.	Yes	It’s a test that will show which antibiotics is better to treat the infection caused by a bacteria, that was already detected in the culture test.	To treat diseases in humans and animals / treat bacterial infections, fight bacteria	correct answers that only talk about eliminating, killing, fighting, microorganism/bacteria	Disagree	Disagree	Disagree	Disagree	Agree	Disagree	Disagree	Disagree	No	Yes	Yes	common waste	Yes	Yes	No	Checked all five antimicrobials and only the five.
Female	27	18-30	GO	Mid-West	Incomplete higher education	Yes	Yes	the antibiotic is incapable of harming the bacteria.	Yes	It’s a test that will show which antibiotics is better to treat the infection caused by a bacteria, that was already detected in the culture test.	Responses that contained viruses as microorganisms fought by antibiotics	correct answers that only talk about eliminating, killing, fighting, microorganism/bacteria	Disagree	Disagree	Disagree	Disagree	Agree	Disagree	Disagree	Disagree	No	No	Yes	common waste	Yes	Yes	Yes	Checked all five antimicrobials and only the five.
Female	22	18-30	GO	Mid-West	High School graduate or lower	Yes	Yes	the antibiotic is incapable of harming the bacteria.	Yes	It’s a test that will show which antibiotics is better to treat the infection caused by a bacteria, that was already detected in the culture test.	Select the option in which you consider the use of antibiotics appropriate:	correct answers that only talk about eliminating, killing, fighting, microorganism/bacteria	Disagree	Disagree	Disagree	Disagree	Agree	Agree	Disagree	Disagree	No	Yes	Yes	common waste	Yes	Yes	No	Wrong answer in any way possible
Female	21	18-30	GO	Mid-West	Incomplete higher education	Yes	Yes	the antibiotic is incapable of harming the bacteria.	Yes	It’s a test that will show which antibiotics is better to treat the infection caused by a bacteria, that was already detected in the culture test.	To treat diseases in humans and animals / treat bacterial infections, fight bacteria	correct answers that only talk about eliminating, killing, fighting, microorganism/bacteria	Disagree	Disagree	Disagree	Disagree	Agree	Agree	Disagree	Disagree	No	Yes	Yes	common waste	Yes	No	No	Wrong answer in any way possible
Female	52	46-60	RJ	Southeast	High School graduate or lower	Yes	Yes	the antibiotic is incapable of harming the bacteria.	Yes	It’s a test that will show which antibiotics is better to treat the infection caused by a bacteria, that was already detected in the culture test.	To treat diseases in humans and animals / treat bacterial infections, fight bacteria	correct answers that only talk about eliminating, killing, fighting, microorganism/bacteria	Disagree	Disagree	Disagree	Disagree	Agree	Agree	Disagree	Disagree	No	Yes	Yes	common waste	Yes	No	No	Wrong answer in any way possible
Female	18	18-30	SP	Southeast	Incomplete higher education	Yes	Yes	the antibiotic is incapable of harming the bacteria.	Yes	It’s a test that will show which antibiotics is better to treat the infection caused by a bacteria, that was already detected in the culture test.	To treat diseases in humans and animals / treat bacterial infections, fight bacteria	correct answers that only talk about eliminating, killing, fighting, microorganism/bacteria	Disagree	Disagree	Disagree	Disagree	Agree	Disagree	Disagree	Disagree	No	No	Yes	recyclable waste	Yes	Yes	No	Wrong answer in any way possible
Female	21	18-30	SP	Southeast	Incomplete higher education	Yes	Yes	the antibiotic is incapable of harming the bacteria.	Yes	It’s a test, in which the patient affected by infection, takes different types of antibiotics, to check which one of them is more effective to the organism.	Responses that contained viruses as microorganisms fought by antibiotics	correct answers that only talk about eliminating, killing, fighting, microorganism/bacteria	Disagree	Disagree	Disagree	Disagree	Agree	Agree	Disagree	Disagree	Yes	Yes	No	common waste	Yes	Yes	Yes	Wrong answer in any way possible
Female	23	18-30	SP	Southeast	Incomplete higher education	Yes	Yes	the antibiotic is incapable of harming the bacteria.	Yes	It’s a test that will show which antibiotics is better to treat the infection caused by a bacteria, that was already detected in the culture test.	To treat diseases in humans and animals / treat bacterial infections, fight bacteria	correct answers that only talk about eliminating, killing, fighting, microorganism/bacteria	Disagree	Disagree	Disagree	Disagree	Agree	Agree	Disagree	Disagree	No	Yes	Yes	recyclable waste	Yes	Yes	No	Wrong answer in any way possible
Male	21	18-30	SP	Southeast	Incomplete higher education	Yes	Yes	the antibiotic is incapable of harming the bacteria.	No	It’s a test that will show which antibiotics is better to treat the infection caused by a bacteria, that was already detected in the culture test.	To treat diseases in humans and animals / treat bacterial infections, fight bacteria	correct answers that only talk about eliminating, killing, fighting, microorganism/bacteria	Disagree	Disagree	Disagree	Disagree	Agree	Agree	Disagree	Disagree	Yes	No	Yes	recyclable waste	Yes	Yes	Yes	Wrong answer in any way possible
Male	22	18-30	SP	Southeast	Incomplete higher education	Yes	Yes	the antibiotic is incapable of harming the bacteria.	Yes	It’s a test that will show which antibiotics is better to treat the infection caused by a bacteria, that was already detected in the culture test.	Select the option in which you consider the use of antibiotics appropriate:	correct answers that only talk about eliminating, killing, fighting, microorganism/bacteria	Disagree	Disagree	Disagree	Disagree	Agree	Disagree	Disagree	Disagree	No	No	Yes	common waste	Yes	Yes	No	Wrong answer in any way possible
Female	21	18-30	SP	Southeast	Incomplete higher education	Yes	Yes	the antibiotic is incapable of harming the bacteria.	Yes	It’s a test that will show which antibiotics is better to treat the infection caused by a bacteria, that was already detected in the culture test.	To treat diseases in humans and animals / treat bacterial infections, fight bacteria	correct answers that only talk about eliminating, killing, fighting, microorganism/bacteria	Disagree	Disagree	Disagree	Disagree	Agree	Disagree	Disagree	Disagree	No	Yes	Yes	common waste	Yes	Yes	No	Wrong answer in any way possible
Female	23	18-30	SP	Southeast	Incomplete higher education	Yes	Yes	the antibiotic is incapable of harming the bacteria.	Yes	It’s a test that will show which antibiotics is better to treat the infection caused by a bacteria, that was already detected in the culture test.	Select the option in which you consider the use of antibiotics appropriate:	correct answers that only talk about eliminating, killing, fighting, microorganism/bacteria	Disagree	Disagree	Disagree	Disagree	Agree	Agree	Disagree	Disagree	No	No	Yes	common waste	Yes	Yes	No	Wrong answer in any way possible
Female	21	18-30	SP	Southeast	Incomplete higher education	Yes	Yes	the antibiotic is incapable of harming the bacteria.	Yes	It’s a test that will show which antibiotics is better to treat the infection caused by a bacteria, that was already detected in the culture test.	Responses that contained viruses as microorganisms fought by antibiotics	correct answers that only talk about eliminating, killing, fighting, microorganism/bacteria	Disagree	Disagree	Disagree	Disagree	Agree	Agree	Disagree	Disagree	No	No	Yes	recyclable waste	Yes	No	No	Wrong answer in any way possible
Female	23	18-30	SP	Southeast	Incomplete higher education	Yes	Yes	the antibiotic is incapable of harming the bacteria.	Yes	It’s a test that will show which antibiotics is better to treat the infection caused by a bacteria, that was already detected in the culture test.	To treat diseases in humans and animals / treat bacterial infections, fight bacteria	correct answers that only talk about eliminating, killing, fighting, microorganism/bacteria	Disagree	Disagree	Disagree	Disagree	Agree	Disagree	Disagree	Disagree	No	No	Yes	recyclable waste	Yes	Yes	No	Checked all five antimicrobials and only the five.
Prefer not to answer	20	18-30	SP	Southeast	Incomplete higher education	Yes	Yes	the antibiotic is incapable of harming the bacteria.	Yes	It’s a test that will show which antibiotics is better to treat the infection caused by a bacteria, that was already detected in the culture test.	To treat diseases in humans and animals / treat bacterial infections, fight bacteria	correct answers that only talk about eliminating, killing, fighting, microorganism/bacteria	Disagree	Disagree	Disagree	Disagree	Agree	Disagree	Disagree	Disagree	Yes	No	Yes	common waste	Yes	No	No	Wrong answer in any way possible
Female	21	18-30	SP	Southeast	Incomplete higher education	Yes	Yes	the antibiotic is incapable of harming the bacteria.	No	It’s a test that will show which antibiotics is better to treat the infection caused by a bacteria, that was already detected in the culture test.	To treat diseases in humans and animals / treat bacterial infections, fight bacteria	correct answers that only talk about eliminating, killing, fighting, microorganism/bacteria	Disagree	Disagree	Disagree	Disagree	Agree	Agree	Disagree	Disagree	Yes	No	Yes	Dispose of at a pharmacy, health unit, hospital, or other collection points specifically for this purpose	Yes	Yes	Yes	Wrong answer in any way possible
Female	22	18-30	SP	Southeast	Incomplete higher education	Yes	Yes	the antibiotic is incapable of harming the bacteria.	Yes	It’s a test that will show which antibiotics is better to treat the infection caused by a bacteria, that was already detected in the culture test.	To treat diseases in humans and animals / treat bacterial infections, fight bacteria	correct answers that only talk about eliminating, killing, fighting, microorganism/bacteria	Disagree	Disagree	Disagree	Disagree	Agree	Agree	Disagree	Disagree	No	No	Yes	common waste	No	No	No	Checked all five antimicrobials and only the five.
Female	23	18-30	SP	Southeast	Incomplete higher education	Yes	Yes	the antibiotic is incapable of harming the bacteria.	No	It’s a test that will show which antibiotics is better to treat the infection caused by a bacteria, that was already detected in the culture test.	To treat diseases in humans and animals / treat bacterial infections, fight bacteria	correct answers that only talk about eliminating, killing, fighting, microorganism/bacteria	Disagree	Disagree	Disagree	Disagree	Agree	Disagree	Disagree	Disagree	Yes	Yes	Yes	common waste	Yes	Yes	No	Wrong answer in any way possible
Male	20	18-30	SP	Southeast	Incomplete higher education	Yes	Yes	the antibiotic is incapable of harming the bacteria.	Yes	It’s a test that will show which antibiotics is better to treat the infection caused by a bacteria, that was already detected in the culture test.	To treat diseases in humans and animals / treat bacterial infections, fight bacteria	correct answers that only talk about eliminating, killing, fighting, microorganism/bacteria	Disagree	Disagree	Disagree	Disagree	Agree	Agree	Disagree	Disagree	No	Yes	No	common waste	Yes	Yes	No	Wrong answer in any way possible
Female	21	18-30	SP	Southeast	Incomplete higher education	Yes	Yes	the antibiotic is incapable of harming the bacteria.	No	It’s a test that will show which antibiotics is better to treat the infection caused by a bacteria, that was already detected in the culture test.	To treat diseases in humans and animals / treat bacterial infections, fight bacteria	correct answers that only talk about eliminating, killing, fighting, microorganism/bacteria	Disagree	Disagree	Disagree	Disagree	Agree	Disagree	Disagree	Disagree	No	No	Yes	Dispose of at a pharmacy, health unit, hospital, or other collection points specifically for this purpose	Yes	Yes	No	Wrong answer in any way possible
Female	21	18-30	SP	Southeast	Incomplete higher education	Yes	Yes	the antibiotic is incapable of harming the bacteria.	No	It’s a test that will show which antibiotics is better to treat the infection caused by a bacteria, that was already detected in the culture test.	To treat diseases in humans and animals / treat bacterial infections, fight bacteria	correct answers that only talk about eliminating, killing, fighting, microorganism/bacteria	Disagree	Disagree	Disagree	Disagree	Agree	Disagree	Disagree	Disagree	No	No	Yes	recyclable waste	Yes	Yes	No	Wrong answer in any way possible
Female	20	18-30	SP	Southeast	Incomplete higher education	Yes	Yes	the antibiotic is incapable of harming the bacteria.	Yes	It’s a test that will show which antibiotics is better to treat the infection caused by a bacteria, that was already detected in the culture test.	To treat diseases in humans and animals / treat bacterial infections, fight bacteria	correct answers that only talk about eliminating, killing, fighting, microorganism/bacteria	Disagree	Disagree	Disagree	Disagree	Agree	Agree	Disagree	Disagree	No	Yes	Yes	common waste	Yes	Yes	No	Wrong answer in any way possible
Female	20	18-30	SP	Southeast	Incomplete higher education	Yes	Yes	the antibiotic is incapable of harming the bacteria.	No	It’s a test that will show which antibiotics is better to treat the infection caused by a bacteria, that was already detected in the culture test.	To treat diseases in humans and animals / treat bacterial infections, fight bacteria	correct answers that only talk about eliminating, killing, fighting, microorganism/bacteria	Disagree	Disagree	Disagree	Disagree	Agree	Agree	Disagree	Disagree	No	No	Yes	recyclable waste	Yes	Yes	Yes	Wrong answer in any way possible
Female	21	18-30	SP	Southeast	Incomplete higher education	Yes	Yes	the antibiotic is incapable of harming the bacteria.	No	It’s a test that will show which antibiotics is better to treat the infection caused by a bacteria, that was already detected in the culture test.	To treat diseases in humans and animals / treat bacterial infections, fight bacteria	correct answers that only talk about eliminating, killing, fighting, microorganism/bacteria	Disagree	Disagree	Disagree	Disagree	Agree	Agree	Disagree	Disagree	No	Yes	Yes	common waste	Yes	Yes	No	Wrong answer in any way possible
Male	21	18-30	SP	Southeast	Incomplete higher education	Yes	Yes	the antibiotic is incapable of harming the bacteria.	No	It’s a test that will show which antibiotics is better to treat the infection caused by a bacteria, that was already detected in the culture test.	To treat diseases in humans and animals / treat bacterial infections, fight bacteria	correct answers that only talk about eliminating, killing, fighting, microorganism/bacteria	Disagree	Disagree	Disagree	Disagree	Agree	Agree	Disagree	Disagree	Yes	Yes	Yes	common waste	Yes	Yes	Yes	Wrong answer in any way possible
Male	24	18-30	SP	Southeast	Incomplete higher education	Yes	Yes	the antibiotic is incapable of harming the bacteria.	No	It’s a test that will show which antibiotics is better to treat the infection caused by a bacteria, that was already detected in the culture test.	Select the option in which you consider the use of antibiotics appropriate:	correct answers that only talk about eliminating, killing, fighting, microorganism/bacteria	Disagree	Disagree	Disagree	Disagree	Agree	Disagree	Disagree	Disagree	No	No	Yes	recyclable waste	Yes	Yes	No	Wrong answer in any way possible
Male	20	18-30	SP	Southeast	Incomplete higher education	Yes	Yes	the antibiotic is incapable of harming the bacteria.	Yes	It’s a test that will show which antibiotics is better to treat the infection caused by a bacteria, that was already detected in the culture test.	To treat diseases in humans and animals / treat bacterial infections, fight bacteria	correct answers that only talk about eliminating, killing, fighting, microorganism/bacteria	Disagree	Disagree	Disagree	Disagree	Agree	Agree	Disagree	Disagree	Yes	No	Yes	common waste	Yes	Yes	Yes	Wrong answer in any way possible
Male	21	18-30	SP	Southeast	Incomplete higher education	Yes	Yes	the antibiotic is incapable of harming the bacteria.	Yes	It’s a test that will show which antibiotics is better to treat the infection caused by a bacteria, that was already detected in the culture test.	To treat diseases in humans and animals / treat bacterial infections, fight bacteria	correct answers that only talk about eliminating, killing, fighting, microorganism/bacteria	Disagree	Disagree	Disagree	Disagree	Agree	Disagree	Disagree	Disagree	No	No	Yes	common waste	Yes	Yes	No	Wrong answer in any way possible
Male	26	18-30	SP	Southeast	Incomplete higher education	Yes	Yes	the antibiotic is incapable of harming the bacteria.	Yes	It’s a test that will show which antibiotics is better to treat the infection caused by a bacteria, that was already detected in the culture test.	To treat diseases in humans and animals / treat bacterial infections, fight bacteria	correct answers that only talk about eliminating, killing, fighting, microorganism/bacteria	Disagree	Disagree	Disagree	Agree	Agree	Disagree	Disagree	Disagree	No	No	Yes	common waste	Yes	Yes	No	Wrong answer in any way possible
Female	24	18-30	SP	Southeast	Incomplete higher education	No	Yes	the antibiotic is incapable of harming the bacteria.	No	It’s a test that will show which antibiotics is better to treat the infection caused by a bacteria, that was already detected in the culture test.	To treat diseases in humans and animals / treat bacterial infections, fight bacteria	correct answers that only talk about eliminating, killing, fighting, microorganism/bacteria	Disagree	Disagree	Disagree	Disagree	Agree	Agree	Disagree	Disagree	No	Yes	Yes	common waste	Yes	Yes	Yes	Wrong answer in any way possible
Male	21	18-30	SP	Southeast	Incomplete higher education	Yes	Yes	the antibiotic is incapable of harming the bacteria.	Yes	It’s a test that will show which antibiotics is better to treat the infection caused by a bacteria, that was already detected in the culture test.	To treat diseases in humans and animals / treat bacterial infections, fight bacteria	correct answers that only talk about eliminating, killing, fighting, microorganism/bacteria	Disagree	Disagree	Disagree	Disagree	Agree	Agree	Disagree	Disagree	No	Yes	Yes	recyclable waste	Yes	Yes	No	Wrong answer in any way possible
Male	20	18-30	SP	Southeast	Incomplete higher education	Yes	Yes	the antibiotic is incapable of harming the bacteria.	Yes	It’s a test that will show which antibiotics is better to treat the infection caused by a bacteria, that was already detected in the culture test.	To treat diseases in humans and animals / treat bacterial infections, fight bacteria	correct answers that only talk about eliminating, killing, fighting, microorganism/bacteria	Disagree	Agree	Disagree	Disagree	Disagree	Agree	Disagree	Disagree	No	Yes	No	common waste	Yes	Yes	No	Wrong answer in any way possible
Male	22	18-30	SP	Southeast	Incomplete higher education	Yes	Yes	the antibiotic is incapable of harming the bacteria.	No	It’s a test that will show which antibiotics is better to treat the infection caused by a bacteria, that was already detected in the culture test.	Responses that contained viruses as microorganisms fought by antibiotics	correct answers that only talk about eliminating, killing, fighting, microorganism/bacteria	Disagree	Disagree	Disagree	Disagree	Agree	Agree	Disagree	Disagree	No	Yes	No	common waste	Yes	Yes	No	Wrong answer in any way possible
Female	21	18-30	SP	Southeast	Incomplete higher education	Yes	Yes	the antibiotic is incapable of harming the bacteria.	Yes	It’s a test that will show which antibiotics is better to treat the infection caused by a bacteria, that was already detected in the culture test.	To treat diseases in humans and animals / treat bacterial infections, fight bacteria	correct answers that only talk about eliminating, killing, fighting, microorganism/bacteria	Disagree	Disagree	Disagree	Disagree	Agree	Agree	Disagree	Disagree	No	No	Yes	common waste	Yes	Yes	Yes	Wrong answer in any way possible
Male	21	18-30	SP	Southeast	Incomplete higher education	Yes	Yes	the antibiotic is incapable of harming the bacteria.	No	It’s a test that will show which antibiotics is better to treat the infection caused by a bacteria, that was already detected in the culture test.	To treat diseases in humans and animals / treat bacterial infections, fight bacteria	correct answers that only talk about eliminating, killing, fighting, microorganism/bacteria	Disagree	Disagree	Disagree	Disagree	Disagree	Agree	Disagree	Disagree	No	Yes	Yes	common waste	Yes	Yes	Yes	Wrong answer in any way possible
Male	21	18-30	SP	Southeast	Incomplete higher education	Yes	Yes	the antibiotic is incapable of harming the bacteria.	No	It’s a test that will show which antibiotics is better to treat the infection caused by a bacteria, that was already detected in the culture test.	To treat diseases in humans and animals / treat bacterial infections, fight bacteria	correct answers that only talk about eliminating, killing, fighting, microorganism/bacteria	Disagree	Disagree	Disagree	Disagree	Disagree	Agree	Disagree	Disagree	No	No	Yes	recyclable waste	Yes	Yes	No	Wrong answer in any way possible
Female	22	18-30	SP	Southeast	Incomplete higher education	Yes	Yes	the antibiotic is incapable of harming the bacteria.	Yes	It’s a test that will show which antibiotics is better to treat the infection caused by a bacteria, that was already detected in the culture test.	To treat diseases in humans and animals / treat bacterial infections, fight bacteria	correct answers that only talk about eliminating, killing, fighting, microorganism/bacteria	Disagree	Disagree	Disagree	Disagree	Agree	Agree	Disagree	Disagree	No	Yes	Yes	common waste	Yes	Yes	Yes	Wrong answer in any way possible
Female	21	18-30	SP	Southeast	Incomplete higher education	Yes	Yes	the antibiotic is incapable of harming the bacteria.	No	It’s a test that will show which antibiotics is better to treat the infection caused by a bacteria, that was already detected in the culture test.	To treat diseases in humans and animals / treat bacterial infections, fight bacteria	correct answers that only talk about eliminating, killing, fighting, microorganism/bacteria	Disagree	Disagree	Disagree	Disagree	Agree	Disagree	Disagree	Disagree	Yes	No	Yes	Dispose of at a pharmacy, health unit, hospital, or other collection points specifically for this purpose	Yes	Yes	Yes	Wrong answer in any way possible
Male	24	18-30	SP	Southeast	Incomplete higher education	No	Yes	a bacteria is capable of eliminating the bacteria from the organism.	No	It’s a test that will show which antibiotics is better to treat the infection caused by a bacteria, that was already detected in the culture test.	Other (animals only, humans only, none of the above, incomplete answer...)	Others (has virus in the response, relieves pain/symptoms, increases immunity, gives energy...)	Disagree	Disagree	Disagree	Agree	Agree	Agree	Agree	Disagree	No	No	Yes	common waste	Yes	Yes	No	Wrong answer in any way possible
Female	50	46-60	PE	Northeast	High School graduate or lower	Yes	Yes	the antibiotic is incapable of harming the bacteria.	Yes	It’s a test that will show which antibiotics is better to treat the infection caused by a bacteria, that was already detected in the culture test.	Responses that contained viruses as microorganisms fought by antibiotics	correct answers that only talk about eliminating, killing, fighting, microorganism/bacteria	Disagree	Disagree	Disagree	Disagree	Agree	Agree	Agree	Disagree	No	No	No	common waste	Yes	Yes	Yes	Wrong answer in any way possible
Female	27	18-30	SP	Southeast	Master’s or Doctorate degree	Yes	Yes	the antibiotic is incapable of harming the bacteria.	Yes	It’s a test that will show which antibiotics is better to treat the infection caused by a bacteria, that was already detected in the culture test.	To treat diseases in humans and animals / treat bacterial infections, fight bacteria	correct answers that only talk about eliminating, killing, fighting, microorganism/bacteria	Disagree	Disagree	Disagree	Disagree	Agree	Disagree	Disagree	Disagree	No	Yes	Yes	common waste	Yes	Yes	Yes	Checked all five antimicrobials and only the five.
Male	60	46-60	RJ	Southeast	Incomplete higher education	Yes	Yes	the antibiotic is incapable of harming the bacteria.	Yes	It’s a test that will show which antibiotics is better to treat the infection caused by a bacteria, that was already detected in the culture test.	To treat diseases in humans and animals / treat bacterial infections, fight bacteria	Others (has virus in the response, relieves pain/symptoms, increases immunity, gives energy...)	Disagree	Disagree	Disagree	Disagree	Agree	Disagree	Disagree	Disagree	Yes	Yes	Yes	recyclable waste	Yes	Yes	Yes	Checked all five antimicrobials and only the five.
Female	22	18-30	SP	Southeast	Incomplete higher education	Yes	Yes	the antibiotic is incapable of harming the bacteria.	No	It’s a test that will show which antibiotics is better to treat the infection caused by a bacteria, that was already detected in the culture test.	To treat diseases in humans and animals / treat bacterial infections, fight bacteria	correct answers that only talk about eliminating, killing, fighting, microorganism/bacteria	Disagree	Disagree	Disagree	Disagree	Agree	Disagree	Disagree	Disagree	No	No	No	common waste	Yes	Yes	No	Checked all five antimicrobials and only the five.
Female	22	18-30	SP	Southeast	Incomplete higher education	Yes	Yes	the antibiotic is incapable of harming the bacteria.	Yes	It’s a test that will show which antibiotics is better to treat the infection caused by a bacteria, that was already detected in the culture test.	To treat diseases in humans and animals / treat bacterial infections, fight bacteria	correct answers that only talk about eliminating, killing, fighting, microorganism/bacteria	Disagree	Disagree	Disagree	Disagree	Agree	Disagree	Disagree	Disagree	No	Yes	Yes	common waste	Yes	Yes	No	Checked all five antimicrobials and only the five.
Female	22	18-30	SP	Southeast	Incomplete higher education	Yes	Yes	the antibiotic is incapable of harming the bacteria.	No	It’s a test that will show which antibiotics is better to treat the infection caused by a bacteria, that was already detected in the culture test.	To treat diseases in humans and animals / treat bacterial infections, fight bacteria	correct answers that only talk about eliminating, killing, fighting, microorganism/bacteria	Disagree	Disagree	Disagree	Disagree	Agree	Disagree	Disagree	Disagree	Yes	No	No	Others (White trash, sink, toilet, don't know, etc.)	Yes	Yes	No	Wrong answer in any way possible
Female	22	18-30	SP	Southeast	Incomplete higher education	Yes	Yes	the antibiotic is incapable of harming the bacteria.	Yes	It’s a test that will show which antibiotics is better to treat the infection caused by a bacteria, that was already detected in the culture test.	To treat diseases in humans and animals / treat bacterial infections, fight bacteria	correct answers that only talk about eliminating, killing, fighting, microorganism/bacteria	Disagree	Disagree	Disagree	Disagree	Agree	Agree	Disagree	Disagree	No	No	Yes	common waste	Yes	Yes	No	Wrong answer in any way possible
Female	25	18-30	SP	Southeast	Postgraduate specialization	Yes	Yes	the antibiotic is incapable of harming the bacteria.	Yes	It’s a test that will show which antibiotics is better to treat the infection caused by a bacteria, that was already detected in the culture test.	To treat diseases in humans and animals / treat bacterial infections, fight bacteria	correct answers that only talk about eliminating, killing, fighting, microorganism/bacteria	Disagree	Disagree	Disagree	Disagree	Agree	Disagree	Disagree	Disagree	No	Yes	Yes	recyclable waste	Yes	Yes	No	Wrong answer in any way possible
Male	25	18-30	SP	Southeast	Bachelor’s degree	No	Yes	the antibiotic is incapable of harming the bacteria.	No	It’s a test that will show which antibiotics is better to treat the infection caused by a bacteria, that was already detected in the culture test.	To treat diseases in humans and animals / treat bacterial infections, fight bacteria	correct answers that only talk about eliminating, killing, fighting, microorganism/bacteria	Disagree	Disagree	Disagree	Disagree	Agree	Disagree	Disagree	Disagree	No	No	Yes	common waste	Yes	Yes	No	Wrong answer in any way possible
Female	25	18-30	SP	Southeast	Bachelor’s degree	Yes	Yes	the antibiotic is incapable of harming the bacteria.	No	It’s a test that will show which antibiotics is better to treat the infection caused by a bacteria, that was already detected in the culture test.	To treat diseases in humans and animals / treat bacterial infections, fight bacteria	correct answers that only talk about eliminating, killing, fighting, microorganism/bacteria	Disagree	Disagree	Disagree	Disagree	Agree	Agree	Disagree	Disagree	Yes	Yes	No	Dispose of at a pharmacy, health unit, hospital, or other collection points specifically for this purpose	Yes	Yes	Yes	Wrong answer in any way possible
Male	26	18-30	SP	Southeast	High School graduate or lower	Yes	Yes	the antibiotic is incapable of harming the bacteria.	Yes	It’s a test that will show which antibiotics is better to treat the infection caused by a bacteria, that was already detected in the culture test.	Select the option in which you consider the use of antibiotics appropriate:	correct answers that only talk about eliminating, killing, fighting, microorganism/bacteria	Disagree	Disagree	Disagree	Disagree	Agree	Agree	Disagree	Disagree	No	No	Yes	common waste	Yes	Yes	Yes	Wrong answer in any way possible
Male	25	18-30	SP	Southeast	Incomplete higher education	Yes	Yes	the antibiotic is incapable of harming the bacteria.	No	It’s a test that will show which antibiotics is better to treat the infection caused by a bacteria, that was already detected in the culture test.	To treat diseases in humans and animals / treat bacterial infections, fight bacteria	correct answers that only talk about eliminating, killing, fighting, microorganism/bacteria	Disagree	Disagree	Disagree	Disagree	Agree	Disagree	Disagree	Disagree	No	Yes	No	recyclable waste	Yes	Yes	Yes	Wrong answer in any way possible
Female	26	18-30	SP	Southeast	Bachelor’s degree	Yes	Yes	the antibiotic is incapable of harming the bacteria.	No	It’s a test that will show which antibiotics is better to treat the infection caused by a bacteria, that was already detected in the culture test.	To treat diseases in humans and animals / treat bacterial infections, fight bacteria	correct answers that only talk about eliminating, killing, fighting, microorganism/bacteria	Disagree	Disagree	Disagree	Disagree	Agree	Agree	Disagree	Disagree	Yes	No	Yes	common waste	No	Yes	Yes	Wrong answer in any way possible
Male	25	18-30	SP	Southeast	Bachelor’s degree	Yes	Yes	the antibiotic is incapable of harming the bacteria.	Yes	It’s a test that will show which antibiotics is better to treat the infection caused by a bacteria, that was already detected in the culture test.	To treat diseases in humans and animals / treat bacterial infections, fight bacteria	correct answers that only talk about eliminating, killing, fighting, microorganism/bacteria	Disagree	Disagree	Disagree	Disagree	Agree	Agree	Disagree	Disagree	Yes	Yes	Yes	common waste	Yes	Yes	No	Wrong answer in any way possible
Male	27	18-30	SP	Southeast	Incomplete higher education	Yes	Yes	the antibiotic is incapable of harming the bacteria.	Yes	It’s a test that will show which antibiotics is better to treat the infection caused by a bacteria, that was already detected in the culture test.	To treat diseases in humans and animals / treat bacterial infections, fight bacteria	correct answers that only talk about eliminating, killing, fighting, microorganism/bacteria	Disagree	Disagree	Disagree	Disagree	Agree	Agree	Disagree	Disagree	Yes	No	Yes	common waste	Yes	Yes	No	Wrong answer in any way possible
Male	26	18-30	SP	Southeast	Incomplete higher education	No	Yes	the antibiotic is incapable of harming the bacteria.	No	It’s a test that will show which antibiotics is better to treat the infection caused by a bacteria, that was already detected in the culture test.	Select the option in which you consider the use of antibiotics appropriate:	correct answers that only talk about eliminating, killing, fighting, microorganism/bacteria	Disagree	Disagree	Disagree	Disagree	Agree	Agree	Agree	Disagree	Yes	No	Yes	common waste	Yes	Yes	No	Checked all five antimicrobials and only the five.
Male	28	18-30	SP	Southeast	Bachelor’s degree	Yes	Yes	the antibiotic is incapable of harming the bacteria.	Yes	It’s a test that will show which antibiotics is better to treat the infection caused by a bacteria, that was already detected in the culture test.	To treat diseases in humans and animals / treat bacterial infections, fight bacteria	correct answers that only talk about eliminating, killing, fighting, microorganism/bacteria	Disagree	Disagree	Disagree	Disagree	Agree	Disagree	Disagree	Disagree	Yes	No	Yes	common waste	Yes	Yes	No	Wrong answer in any way possible
Female	34	31-45	SP	Southeast	Master’s or Doctorate degree	Yes	Yes	the antibiotic is incapable of harming the bacteria.	Yes	It’s a test that will show which antibiotics is better to treat the infection caused by a bacteria, that was already detected in the culture test.	To treat diseases in humans and animals / treat bacterial infections, fight bacteria	correct answers that only talk about eliminating, killing, fighting, microorganism/bacteria	Disagree	Disagree	Disagree	Disagree	Agree	Disagree	Disagree	Disagree	Yes	Yes	Yes	common waste	Yes	Yes	No	Checked all five antimicrobials and only the five.
Female	24	18-30	SP	Southeast	Bachelor’s degree	Yes	Yes	the antibiotic is incapable of harming the bacteria.	Yes	It’s a test that will show which antibiotics is better to treat the infection caused by a bacteria, that was already detected in the culture test.	To treat diseases in humans and animals / treat bacterial infections, fight bacteria	correct answers that only talk about eliminating, killing, fighting, microorganism/bacteria	Disagree	Disagree	Disagree	Disagree	Agree	Disagree	Disagree	Disagree	Yes	Yes	Yes	recyclable waste	No	No	No	Wrong answer in any way possible
Female	19	18-30	SP	Southeast	Incomplete higher education	Yes	Yes	the antibiotic is incapable of harming the bacteria.	Yes	It’s a test that will show which antibiotics is better to treat the infection caused by a bacteria, that was already detected in the culture test.	Select the option in which you consider the use of antibiotics appropriate:	correct answers that only talk about eliminating, killing, fighting, microorganism/bacteria	Disagree	Disagree	Disagree	Disagree	Agree	Disagree	Agree	Disagree	Yes	No	Yes	recyclable waste	Yes	Yes	Yes	Wrong answer in any way possible
Male	29	18-30	SP	Southeast	Bachelor’s degree	Yes	Yes	the antibiotic is incapable of harming the bacteria.	No	It’s a test that will show which antibiotics is better to treat the infection caused by a bacteria, that was already detected in the culture test.	Responses that contained viruses as microorganisms fought by antibiotics	correct answers that only talk about eliminating, killing, fighting, microorganism/bacteria	Disagree	Disagree	Disagree	Disagree	Agree	Disagree	Disagree	Disagree	No	Yes	Yes	common waste	Yes	No	No	Checked all five antimicrobials and only the five.
Female	37	31-45	RJ	Southeast	High School graduate or lower	Yes	No	the antibiotic is incapable of harming the bacteria.	No	It’s a test that will show which antibiotics is better to treat the infection caused by a bacteria, that was already detected in the culture test.	Responses that contained viruses as microorganisms fought by antibiotics	Others (has virus in the response, relieves pain/symptoms, increases immunity, gives energy...)	Agree	Disagree	Disagree	Disagree	Disagree	Disagree	Disagree	Disagree	No	No	Yes	common waste	Yes	Yes	No	Wrong answer in any way possible
Female	23	18-30	SP	Southeast	Bachelor’s degree	Yes	Yes	the antibiotic is incapable of harming the bacteria.	Yes	It’s a test that will show which antibiotics is better to treat the infection caused by a bacteria, that was already detected in the culture test.	Other (animals only, humans only, none of the above, incomplete answer...)	correct answers that only talk about eliminating, killing, fighting, microorganism/bacteria	Disagree	Disagree	Disagree	Disagree	Agree	Disagree	Disagree	Disagree	Yes	No	Yes	Dispose of at a pharmacy, health unit, hospital, or other collection points specifically for this purpose	Yes	Yes	No	Wrong answer in any way possible
Female	35	31-45	SP	Southeast	Bachelor’s degree	Yes	Yes	the antibiotic is incapable of harming the bacteria.	Yes	It’s a test that will show which antibiotics is better to treat the infection caused by a bacteria, that was already detected in the culture test.	To treat diseases in humans and animals / treat bacterial infections, fight bacteria	correct answers that only talk about eliminating, killing, fighting, microorganism/bacteria	Disagree	Disagree	Disagree	Disagree	Agree	Disagree	Disagree	Disagree	Yes	No	Yes	common waste	Yes	Yes	Yes	Wrong answer in any way possible
Female	43	31-45	SP	Southeast	Postgraduate specialization	Yes	Yes	the antibiotic is incapable of harming the bacteria.	Yes	It’s a test that will show which antibiotics is better to treat the infection caused by a bacteria, that was already detected in the culture test.	Responses that contained viruses as microorganisms fought by antibiotics	correct answers that only talk about eliminating, killing, fighting, microorganism/bacteria	Disagree	Disagree	Disagree	Disagree	Agree	Disagree	Disagree	Disagree	Yes	No	Yes	recyclable waste	Yes	Yes	Yes	Checked all five antimicrobials and only the five.
Male	51	46-60	SP	Southeast	Postgraduate specialization	Yes	Yes	the antibiotic is incapable of harming the bacteria.	Yes	It’s a test that will show which antibiotics is better to treat the infection caused by a bacteria, that was already detected in the culture test.	Select the option in which you consider the use of antibiotics appropriate:	correct answers that only talk about eliminating, killing, fighting, microorganism/bacteria	Disagree	Disagree	Disagree	Disagree	Agree	Disagree	Disagree	Disagree	No	No	Yes	common waste	Yes	Yes	Yes	Checked all five antimicrobials and only the five.
Male	27	18-30	SP	Southeast	Bachelor’s degree	Yes	Yes	the antibiotic is incapable of harming the bacteria.	Yes	It’s a test that will show which antibiotics is better to treat the infection caused by a bacteria, that was already detected in the culture test.	To treat diseases in humans and animals / treat bacterial infections, fight bacteria	correct answers that only talk about eliminating, killing, fighting, microorganism/bacteria	Disagree	Disagree	Disagree	Disagree	Agree	Disagree	Disagree	Disagree	Yes	Yes	Yes	common waste	Yes	Yes	Yes	Wrong answer in any way possible
Female	38	31-45	SP	Southeast	Postgraduate specialization	Yes	Yes	the antibiotic is incapable of harming the bacteria.	Yes	It’s a test that will show which antibiotics is better to treat the infection caused by a bacteria, that was already detected in the culture test.	To treat diseases in humans and animals / treat bacterial infections, fight bacteria	correct answers that only talk about eliminating, killing, fighting, microorganism/bacteria	Disagree	Disagree	Disagree	Disagree	Agree	Disagree	Disagree	Disagree	Yes	No	Yes	Dispose of at a pharmacy, health unit, hospital, or other collection points specifically for this purpose	Yes	Yes	Yes	Checked all five antimicrobials and only the five.
Female	26	18-30	SP	Southeast	Bachelor’s degree	Yes	Yes	the antibiotic is incapable of harming the bacteria.	Yes	It’s a test that will show which antibiotics is better to treat the infection caused by a bacteria, that was already detected in the culture test.	To treat diseases in humans and animals / treat bacterial infections, fight bacteria	correct answers that only talk about eliminating, killing, fighting, microorganism/bacteria	Disagree	Disagree	Disagree	Disagree	Agree	Disagree	Disagree	Disagree	Yes	No	Yes	recyclable waste	Yes	Yes	No	Wrong answer in any way possible
Female	25	18-30	SP	Southeast	Bachelor’s degree	Yes	Yes	the antibiotic is incapable of harming the bacteria.	Yes	It’s a test that will show which antibiotics is better to treat the infection caused by a bacteria, that was already detected in the culture test.	To treat diseases in humans and animals / treat bacterial infections, fight bacteria	correct answers that only talk about eliminating, killing, fighting, microorganism/bacteria	Disagree	Disagree	Disagree	Disagree	Agree	Disagree	Disagree	Disagree	No	No	Yes	recyclable waste	Yes	Yes	Yes	Wrong answer in any way possible
Female	54	46-60	SP	Southeast	Postgraduate specialization	Yes	Yes	the antibiotic is incapable of harming the bacteria.	Yes	It’s a test that will show which antibiotics is better to treat the infection caused by a bacteria, that was already detected in the culture test.	To treat diseases in humans and animals / treat bacterial infections, fight bacteria	correct answers that only talk about eliminating, killing, fighting, microorganism/bacteria	Disagree	Disagree	Disagree	Disagree	Agree	Disagree	Disagree	Disagree	Yes	No	Yes	recyclable waste	Yes	Yes	Yes	Wrong answer in any way possible
Female	23	18-30	SP	Southeast	Incomplete higher education	Yes	Yes	the antibiotic is incapable of harming the bacteria.	Yes	It’s a test that will show which antibiotics is better to treat the infection caused by a bacteria, that was already detected in the culture test.	To treat diseases in humans and animals / treat bacterial infections, fight bacteria	correct answers that only talk about eliminating, killing, fighting, microorganism/bacteria	Disagree	Disagree	Disagree	Disagree	Agree	Disagree	Disagree	Disagree	No	I rather not answer	Yes	common waste	Yes	Yes	Yes	Checked all five antimicrobials and only the five.
Female	21	18-30	SP	Southeast	Incomplete higher education	Yes	Yes	the antibiotic is incapable of harming the bacteria.	Yes	It’s a test that will show which antibiotics is better to treat the infection caused by a bacteria, that was already detected in the culture test.	To treat diseases in humans and animals / treat bacterial infections, fight bacteria	correct answers that only talk about eliminating, killing, fighting, microorganism/bacteria	Disagree	Disagree	Disagree	Disagree	Disagree	Disagree	Disagree	Disagree	No	Yes	Yes	recyclable waste	Yes	Yes	Yes	Checked all five antimicrobials and only the five.
Female	23	18-30	MG	Southeast	Incomplete higher education	Yes	Yes	the antibiotic is incapable of harming the bacteria.	Yes	It’s a test that will show which antibiotics is better to treat the infection caused by a bacteria, that was already detected in the culture test.	To treat diseases in humans and animals / treat bacterial infections, fight bacteria	correct answers that only talk about eliminating, killing, fighting, microorganism/bacteria	Disagree	Disagree	Disagree	Disagree	Disagree	Disagree	Disagree	Disagree	Yes	Yes	Yes	common waste	Yes	Yes	No	Checked all five antimicrobials and only the five.
Female	24	18-30	SP	Southeast	Bachelor’s degree	Yes	Yes	the antibiotic is incapable of harming the bacteria.	Yes	It’s a test that will show which antibiotics is better to treat the infection caused by a bacteria, that was already detected in the culture test.	To treat diseases in humans and animals / treat bacterial infections, fight bacteria	correct answers that only talk about eliminating, killing, fighting, microorganism/bacteria	Disagree	Disagree	Disagree	Disagree	Agree	Disagree	Disagree	Disagree	Yes	No	Yes	recyclable waste	Yes	Yes	No	Checked all five antimicrobials and only the five.
Female	47	46-60	SP	Southeast	Postgraduate specialization	Yes	Yes	the antibiotic is incapable of harming the bacteria.	Yes	It’s a test that will show which antibiotics is better to treat the infection caused by a bacteria, that was already detected in the culture test.	Other (animals only, humans only, none of the above, incomplete answer...)	correct answers that only talk about eliminating, killing, fighting, microorganism/bacteria	Disagree	Disagree	Disagree	Disagree	Agree	Disagree	Disagree	Disagree	Yes	No	Yes	Dispose of at a pharmacy, health unit, hospital, or other collection points specifically for this purpose	Yes	No	Yes	Wrong answer in any way possible
Female	24	18-30	SP	Southeast	Bachelor’s degree	Yes	Yes	the antibiotic is incapable of harming the bacteria.	Yes	It’s a test that will show which antibiotics is better to treat the infection caused by a bacteria, that was already detected in the culture test.	To treat diseases in humans and animals / treat bacterial infections, fight bacteria	correct answers that only talk about eliminating, killing, fighting, microorganism/bacteria	Disagree	Disagree	Disagree	Disagree	Agree	Disagree	Disagree	Disagree	Yes	No	Yes	Dispose of at a pharmacy, health unit, hospital, or other collection points specifically for this purpose	Yes	Yes	No	Checked all five antimicrobials and only the five.
Female	18	18-30	SP	Southeast	High School graduate or lower	Yes	Yes	the antibiotic is incapable of harming the bacteria.	Yes	It’s a test that will show which antibiotics is better to treat the infection caused by a bacteria, that was already detected in the culture test.	To treat diseases in humans and animals / treat bacterial infections, fight bacteria	correct answers that only talk about eliminating, killing, fighting, microorganism/bacteria	Disagree	Disagree	Disagree	Disagree	Agree	Disagree	Disagree	Disagree	No	No	Yes	common waste	No	No	Yes	Wrong answer in any way possible
Female	55	46-60	SP	Southeast	Master’s or Doctorate degree	Yes	Yes	the antibiotic is incapable of harming the bacteria.	Yes	It’s a test that will show which antibiotics is better to treat the infection caused by a bacteria, that was already detected in the culture test.	To treat diseases in humans and animals / treat bacterial infections, fight bacteria	correct answers that only talk about eliminating, killing, fighting, microorganism/bacteria	Disagree	Disagree	Disagree	Disagree	Agree	Agree	Disagree	Disagree	Yes	No	Yes	recyclable waste	Yes	No	No	Wrong answer in any way possible
Female	28	18-30	SP	Southeast	Bachelor’s degree	Yes	Yes	the antibiotic is incapable of harming the bacteria.	Yes	It’s a test that will show which antibiotics is better to treat the infection caused by a bacteria, that was already detected in the culture test.	To treat diseases in humans and animals / treat bacterial infections, fight bacteria	correct answers that only talk about eliminating, killing, fighting, microorganism/bacteria	Disagree	Disagree	Disagree	Disagree	Agree	Disagree	Disagree	Disagree	Yes	No	Yes	recyclable waste	Yes	Yes	Yes	Checked all five antimicrobials and only the five.
Female	22	18-30	SP	Southeast	Incomplete higher education	Yes	Yes	the antibiotic is incapable of harming the bacteria.	Yes	It’s a test that will show which antibiotics is better to treat the infection caused by a bacteria, that was already detected in the culture test.	To treat diseases in humans and animals / treat bacterial infections, fight bacteria	correct answers that only talk about eliminating, killing, fighting, microorganism/bacteria	Disagree	Disagree	Disagree	Disagree	Agree	Disagree	Disagree	Disagree	Yes	Yes	Yes	common waste	Yes	Yes	No	Checked all five antimicrobials and only the five.
Female	46	46-60	SP	Southeast	Master’s or Doctorate degree	Yes	Yes	the antibiotic is incapable of harming the bacteria.	Yes	It’s a test that will show which antibiotics is better to treat the infection caused by a bacteria, that was already detected in the culture test.	Select the option in which you consider the use of antibiotics appropriate:	correct answers that only talk about eliminating, killing, fighting, microorganism/bacteria	Disagree	Disagree	Disagree	Disagree	Agree	Disagree	Disagree	Disagree	No	Yes	Yes	Dispose of at a pharmacy, health unit, hospital, or other collection points specifically for this purpose	Yes	Yes	Yes	Checked all five antimicrobials and only the five.
Male	27	18-30	SP	Southeast	Postgraduate specialization	Yes	Yes	the antibiotic is incapable of harming the bacteria.	Yes	It’s a test that will show which antibiotics is better to treat the infection caused by a bacteria, that was already detected in the culture test.	To treat diseases in humans and animals / treat bacterial infections, fight bacteria	correct answers that only talk about eliminating, killing, fighting, microorganism/bacteria	Disagree	Disagree	Disagree	Disagree	Agree	Agree	Disagree	Disagree	Yes	No	Yes	recyclable waste	Yes	Yes	Yes	Checked all five antimicrobials and only the five.
Male	25	18-30	PR	South	Master’s or Doctorate degree	Yes	Yes	the antibiotic is incapable of harming the bacteria.	Yes	It’s a test that will show which antibiotics is better to treat the infection caused by a bacteria, that was already detected in the culture test.	Select the option in which you consider the use of antibiotics appropriate:	correct answers that only talk about eliminating, killing, fighting, microorganism/bacteria	Disagree	Disagree	Disagree	Disagree	Agree	Disagree	Disagree	Disagree	Yes	Yes	Yes	recyclable waste	Yes	Yes	Yes	Checked all five antimicrobials and only the five.
Female	23	18-30	SP	Southeast	Postgraduate specialization	Yes	Yes	the antibiotic is incapable of harming the bacteria.	Yes	It’s a test that will show which antibiotics is better to treat the infection caused by a bacteria, that was already detected in the culture test.	Select the option in which you consider the use of antibiotics appropriate:	correct answers that only talk about eliminating, killing, fighting, microorganism/bacteria	Disagree	Disagree	Disagree	Disagree	Agree	Disagree	Disagree	Disagree	Yes	No	Yes	common waste	Yes	Yes	No	Checked all five antimicrobials and only the five.
Female	80	>60	SP	Southeast	High School graduate or lower	No	Yes	the antibiotic is incapable of harming the bacteria.	No	It’s a test that will show which antibiotics is better to treat the infection caused by a bacteria, that was already detected in the culture test.	Select the option in which you consider the use of antibiotics appropriate:	Others (has virus in the response, relieves pain/symptoms, increases immunity, gives energy...)	Disagree	Disagree	Disagree	Disagree	Agree	Disagree	Disagree	Disagree	Yes	No	Yes	common waste	Yes	Yes	No	Wrong answer in any way possible
Female	25	18-30	SP	Southeast	Master’s or Doctorate degree	Yes	Yes	the antibiotic is incapable of harming the bacteria.	Yes	It’s a test that will show which antibiotics is better to treat the infection caused by a bacteria, that was already detected in the culture test.	To treat diseases in humans and animals / treat bacterial infections, fight bacteria	correct answers that only talk about eliminating, killing, fighting, microorganism/bacteria	Disagree	Disagree	Disagree	Disagree	Disagree	Disagree	Disagree	Disagree	No	No	Yes	Dispose of at a pharmacy, health unit, hospital, or other collection points specifically for this purpose	Yes	No	No	Checked all five antimicrobials and only the five.
Female	27	18-30	SP	Southeast	Bachelor’s degree	Yes	Yes	the antibiotic is incapable of harming the bacteria.	Yes	It’s a test that will show which antibiotics is better to treat the infection caused by a bacteria, that was already detected in the culture test.	To treat diseases in humans and animals / treat bacterial infections, fight bacteria	correct answers that only talk about eliminating, killing, fighting, microorganism/bacteria	Disagree	Disagree	Disagree	Disagree	Agree	Disagree	Disagree	Disagree	No	Yes	Yes	common waste	Yes	Yes	Yes	Wrong answer in any way possible
Female	27	18-30	SP	Southeast	Postgraduate specialization	Yes	Yes	the antibiotic is incapable of harming the bacteria.	No	It’s a test that will show which antibiotics is better to treat the infection caused by a bacteria, that was already detected in the culture test.	To treat diseases in humans and animals / treat bacterial infections, fight bacteria	correct answers that only talk about eliminating, killing, fighting, microorganism/bacteria	Disagree	Disagree	Disagree	Disagree	Agree	Agree	Disagree	Disagree	No	No	Yes	common waste	Yes	Yes	Yes	Wrong answer in any way possible
Female	27	18-30	SP	Southeast	Bachelor’s degree	Yes	Yes	the antibiotic is incapable of harming the bacteria.	Yes	It’s a test that will show which antibiotics is better to treat the infection caused by a bacteria, that was already detected in the culture test.	To treat diseases in humans and animals / treat bacterial infections, fight bacteria	correct answers that only talk about eliminating, killing, fighting, microorganism/bacteria	Disagree	Disagree	Disagree	Disagree	Agree	Disagree	Disagree	Disagree	Yes	No	No	recyclable waste	Yes	Yes	No	Checked all five antimicrobials and only the five.
Male	37	31-45	SP	Southeast	Master’s or Doctorate degree	Yes	Yes	the antibiotic is incapable of harming the bacteria.	Yes	It’s a test that will show which antibiotics is better to treat the infection caused by a bacteria, that was already detected in the culture test.	To treat diseases in humans and animals / treat bacterial infections, fight bacteria	correct answers that only talk about eliminating, killing, fighting, microorganism/bacteria	Disagree	Disagree	Disagree	Disagree	Agree	Disagree	Disagree	Disagree	No	Yes	Yes	common waste	Yes	Yes	No	Checked all five antimicrobials and only the five.
Male	26	18-30	SP	Southeast	Bachelor’s degree	Yes	Yes	the antibiotic is incapable of harming the bacteria.	Yes	It’s a test that will show which antibiotics is better to treat the infection caused by a bacteria, that was already detected in the culture test.	To treat diseases in humans and animals / treat bacterial infections, fight bacteria	correct answers that only talk about eliminating, killing, fighting, microorganism/bacteria	Disagree	Disagree	Disagree	Disagree	Agree	Disagree	Disagree	Disagree	Yes	Yes	Yes	common waste	Yes	Yes	No	Checked all five antimicrobials and only the five.
Female	26	18-30	SP	Southeast	Bachelor’s degree	Yes	Yes	the antibiotic is incapable of harming the bacteria.	Yes	It’s a test that will show which antibiotics is better to treat the infection caused by a bacteria, that was already detected in the culture test.	To treat diseases in humans and animals / treat bacterial infections, fight bacteria	correct answers that only talk about eliminating, killing, fighting, microorganism/bacteria	Disagree	Disagree	Disagree	Disagree	Agree	Agree	Disagree	Disagree	No	Yes	Yes	common waste	No	Yes	No	Checked all five antimicrobials and only the five.
Female	62	>60	SP	Southeast	Bachelor’s degree	Yes	Yes	the antibiotic is incapable of harming the bacteria.	No	It’s a test that will show which antibiotics is better to treat the infection caused by a bacteria, that was already detected in the culture test.	Responses that contained viruses as microorganisms fought by antibiotics	correct answers that only talk about eliminating, killing, fighting, microorganism/bacteria	Disagree	Disagree	Disagree	Agree	Agree	Disagree	Disagree	Disagree	No	Yes	Yes	recyclable waste	Yes	Yes	Yes	Wrong answer in any way possible
Female	55	46-60	SP	Southeast	High School graduate or lower	Yes	Yes	the antibiotic is incapable of harming the bacteria.	Yes	It’s a test that will show which antibiotics is better to treat the infection caused by a bacteria, that was already detected in the culture test.	To treat diseases in humans and animals / treat bacterial infections, fight bacteria	correct answers that only talk about eliminating, killing, fighting, microorganism/bacteria	Disagree	Disagree	Disagree	Disagree	Agree	Disagree	Disagree	Disagree	Yes	I rather not answer	Yes	Dispose of at a pharmacy, health unit, hospital, or other collection points specifically for this purpose	Yes	Yes	Yes	Wrong answer in any way possible
Male	60	46-60	SP	Southeast	High School graduate or lower	No	Yes	the antibiotic is incapable of harming the bacteria.	No	It’s a test that will show which antibiotics is better to treat the infection caused by a bacteria, that was already detected in the culture test.	To treat diseases in humans and animals / treat bacterial infections, fight bacteria	correct answers that only talk about eliminating, killing, fighting, microorganism/bacteria	Disagree	Disagree	Disagree	Disagree	Agree	Disagree	Disagree	Disagree	Yes	I rather not answer	Yes	common waste	Yes	Yes	Yes	Checked all five antimicrobials and only the five.
Female	67	>60	SP	Southeast	High School graduate or lower	Yes	Yes	the antibiotic is incapable of harming the bacteria.	No	It’s a test that will show which antibiotics is better to treat the infection caused by a bacteria, that was already detected in the culture test.	Responses that contained viruses as microorganisms fought by antibiotics	Others (has virus in the response, relieves pain/symptoms, increases immunity, gives energy...)	Disagree	Disagree	Disagree	Agree	Agree	Agree	Disagree	Disagree	No	No	Yes	common waste	No	Yes	Yes	Checked all five antimicrobials and only the five.
Female	67	>60	SP	Southeast	High School graduate or lower	Yes	Yes	the antibiotic is incapable of harming the bacteria.	Yes	It’s a test that will show which antibiotics is better to treat the infection caused by a bacteria, that was already detected in the culture test.	Responses that contained viruses as microorganisms fought by antibiotics	correct answers that only talk about eliminating, killing, fighting, microorganism/bacteria	Disagree	Disagree	Disagree	Disagree	Agree	Disagree	Disagree	Disagree	No	No	Yes	common waste	Yes	Yes	Yes	Checked all five antimicrobials and only the five.
Male	30	18-30	SP	Southeast	Bachelor’s degree	Yes	Yes	the antibiotic is incapable of harming the bacteria.	Yes	It’s a test that will show which antibiotics is better to treat the infection caused by a bacteria, that was already detected in the culture test.	To treat diseases in humans and animals / treat bacterial infections, fight bacteria	Others (has virus in the response, relieves pain/symptoms, increases immunity, gives energy...)	Disagree	Disagree	Disagree	Disagree	Agree	Agree	Disagree	Disagree	No	No	Yes	common waste	Yes	Yes	Yes	Wrong answer in any way possible
Female	27	18-30	SP	Southeast	Bachelor’s degree	Yes	Yes	the antibiotic is incapable of harming the bacteria.	Yes	It’s a test that will show which antibiotics is better to treat the infection caused by a bacteria, that was already detected in the culture test.	To treat diseases in humans and animals / treat bacterial infections, fight bacteria	correct answers that only talk about eliminating, killing, fighting, microorganism/bacteria	Disagree	Disagree	Disagree	Disagree	Agree	Agree	Disagree	Disagree	No	Yes	Yes	Dispose of at a pharmacy, health unit, hospital, or other collection points specifically for this purpose	Yes	Yes	No	Checked all five antimicrobials and only the five.
Male	67	>60	SP	Southeast	Postgraduate specialization	Yes	Yes	the antibiotic is incapable of harming the bacteria.	Yes	It’s a test that will show which antibiotics is better to treat the infection caused by a bacteria, that was already detected in the culture test.	Other (animals only, humans only, none of the above, incomplete answer...)	correct answers that only talk about eliminating, killing, fighting, microorganism/bacteria	Disagree	Disagree	Disagree	Disagree	Agree	Disagree	Disagree	Disagree	Yes	No	Yes	common waste	Yes	Yes	Yes	Checked all five antimicrobials and only the five.
Female	22	18-30	SP	Southeast	High School graduate or lower	Yes	Yes	the antibiotic is incapable of harming the bacteria.	No	It’s a test that will show which antibiotics is better to treat the infection caused by a bacteria, that was already detected in the culture test.	To treat diseases in humans and animals / treat bacterial infections, fight bacteria	correct answers that only talk about eliminating, killing, fighting, microorganism/bacteria	Disagree	Disagree	Disagree	Disagree	Agree	Disagree	Disagree	Disagree	No	Yes	Yes	Dispose of at a pharmacy, health unit, hospital, or other collection points specifically for this purpose	Yes	Yes	No	Wrong answer in any way possible
Female	36	31-45	RJ	Southeast	Bachelor’s degree	Yes	Yes	the antibiotic is incapable of harming the bacteria.	Yes	It’s a test that will show which antibiotics is better to treat the infection caused by a bacteria, that was already detected in the culture test.	To treat diseases in humans and animals / treat bacterial infections, fight bacteria	correct answers that only talk about eliminating, killing, fighting, microorganism/bacteria	Disagree	Disagree	Disagree	Disagree	Agree	Disagree	Disagree	Disagree	Yes	No	Yes	common waste	Yes	Yes	Yes	Wrong answer in any way possible
Female	27	18-30	SC	South	Bachelor’s degree	Yes	Yes	the antibiotic is incapable of harming the bacteria.	Yes	It’s a test that will show which antibiotics is better to treat the infection caused by a bacteria, that was already detected in the culture test.	Other (animals only, humans only, none of the above, incomplete answer...)	correct answers that only talk about eliminating, killing, fighting, microorganism/bacteria	Disagree	Disagree	Disagree	Disagree	Agree	Disagree	Disagree	Disagree	Yes	Yes	Yes	common waste	Yes	Yes	Yes	Wrong answer in any way possible
Female	27	18-30	RS	South	Bachelor’s degree	Yes	Yes	the antibiotic is incapable of harming the bacteria.	Yes	It’s a test that will show which antibiotics is better to treat the infection caused by a bacteria, that was already detected in the culture test.	To treat diseases in humans and animals / treat bacterial infections, fight bacteria	correct answers that only talk about eliminating, killing, fighting, microorganism/bacteria	Disagree	Agree	Disagree	Disagree	Agree	Disagree	Disagree	Disagree	No	No	Yes	common waste	No	Yes	Yes	Checked all five antimicrobials and only the five.
Male	62	>60	SP	Southeast	Master’s or Doctorate degree	Yes	Yes	the antibiotic is incapable of harming the bacteria.	Yes	It’s a test that will show which antibiotics is better to treat the infection caused by a bacteria, that was already detected in the culture test.	To treat diseases in humans and animals / treat bacterial infections, fight bacteria	correct answers that only talk about eliminating, killing, fighting, microorganism/bacteria	Disagree	Disagree	Disagree	Disagree	Agree	Disagree	Disagree	Disagree	Yes	No	No	common waste	Yes	Yes	No	Checked all five antimicrobials and only the five.
Female	27	18-30	PA	North	Master’s or Doctorate degree	Yes	Yes	the antibiotic is incapable of harming the bacteria.	No	It’s a test that will show which antibiotics is better to treat the infection caused by a bacteria, that was already detected in the culture test.	Responses that contained viruses as microorganisms fought by antibiotics	correct answers that only talk about eliminating, killing, fighting, microorganism/bacteria	Disagree	Disagree	Disagree	Agree	Agree	Disagree	Disagree	Disagree	No	Yes	Yes	common waste	Yes	Yes	No	Wrong answer in any way possible
Female	25	18-30	MT	Mid-West	Postgraduate specialization	Yes	Yes	the antibiotic is incapable of harming the bacteria.	Yes	It’s a test that will show which antibiotics is better to treat the infection caused by a bacteria, that was already detected in the culture test.	To treat diseases in humans and animals / treat bacterial infections, fight bacteria	correct answers that only talk about eliminating, killing, fighting, microorganism/bacteria	Disagree	Disagree	Disagree	Disagree	Agree	Disagree	Disagree	Disagree	Yes	Yes	Yes	common waste	Yes	Yes	No	Wrong answer in any way possible
Female	29	18-30	RJ	Southeast	Master’s or Doctorate degree	Yes	Yes	the antibiotic is incapable of harming the bacteria.	Yes	It’s a test that will show which antibiotics is better to treat the infection caused by a bacteria, that was already detected in the culture test.	To treat diseases in humans and animals / treat bacterial infections, fight bacteria	correct answers that only talk about eliminating, killing, fighting, microorganism/bacteria	Disagree	Disagree	Disagree	Disagree	Agree	Disagree	Disagree	Disagree	Yes	Yes	Yes	common waste	Yes	Yes	Yes	Checked all five antimicrobials and only the five.
Female	30	18-30	MG	Southeast	Incomplete higher education	Yes	Yes	the antibiotic is incapable of harming the bacteria.	Yes	It’s a test that will show which antibiotics is better to treat the infection caused by a bacteria, that was already detected in the culture test.	To treat diseases in humans and animals / treat bacterial infections, fight bacteria	correct answers that only talk about eliminating, killing, fighting, microorganism/bacteria	Disagree	Disagree	Disagree	Disagree	Agree	Agree	Disagree	Disagree	Yes	No	Yes	recyclable waste	Yes	Yes	Yes	Checked all five antimicrobials and only the five.
Female	35	31-45	SP	Southeast	Postgraduate specialization	Yes	Yes	the antibiotic is incapable of harming the bacteria.	Yes	It’s a test that will show which antibiotics is better to treat the infection caused by a bacteria, that was already detected in the culture test.	To treat diseases in humans and animals / treat bacterial infections, fight bacteria	correct answers that only talk about eliminating, killing, fighting, microorganism/bacteria	Disagree	Disagree	Disagree	Disagree	Agree	Disagree	Disagree	Disagree	Yes	Yes	Yes	Others (White trash, sink, toilet, don't know, etc.)	Yes	Yes	No	Checked all five antimicrobials and only the five.
Female	47	46-60	MA	Northeast	Master’s or Doctorate degree	Yes	Yes	the antibiotic is incapable of harming the bacteria.	Yes	It’s a test that will show which antibiotics is better to treat the infection caused by a bacteria, that was already detected in the culture test.	To treat diseases in humans and animals / treat bacterial infections, fight bacteria	correct answers that only talk about eliminating, killing, fighting, microorganism/bacteria	Disagree	Disagree	Disagree	Disagree	Agree	Disagree	Disagree	Disagree	Yes	No	Yes	recyclable waste	Yes	Yes	Yes	Wrong answer in any way possible
Female	25	18-30	SP	Southeast	Bachelor’s degree	Yes	Yes	the antibiotic is incapable of harming the bacteria.	Yes	It’s a test that will show which antibiotics is better to treat the infection caused by a bacteria, that was already detected in the culture test.	To treat diseases in humans and animals / treat bacterial infections, fight bacteria	correct answers that only talk about eliminating, killing, fighting, microorganism/bacteria	Disagree	Disagree	Disagree	Disagree	Agree	Agree	Disagree	Disagree	No	No	Yes	recyclable waste	Yes	Yes	No	Wrong answer in any way possible
Female	60	46-60	SP	Southeast	Master’s or Doctorate degree	Yes	Yes	the antibiotic is incapable of harming the bacteria.	Yes	It’s a test that will show which antibiotics is better to treat the infection caused by a bacteria, that was already detected in the culture test.	Select the option in which you consider the use of antibiotics appropriate:	correct answers that only talk about eliminating, killing, fighting, microorganism/bacteria	Disagree	Disagree	Disagree	Disagree	Disagree	Disagree	Disagree	Disagree	Yes	No	Yes	common waste	Yes	Yes	Yes	Checked all five antimicrobials and only the five.
Male	44	31-45	SP	Southeast	Bachelor’s degree	Yes	Yes	the antibiotic is incapable of harming the bacteria.	No	It’s a test that will show which antibiotics is better to treat the infection caused by a bacteria, that was already detected in the culture test.	Responses that contained viruses as microorganisms fought by antibiotics	Others (has virus in the response, relieves pain/symptoms, increases immunity, gives energy...)	Disagree	Disagree	Disagree	Disagree	Agree	Agree	Disagree	Disagree	No	No	Yes	common waste	No	Yes	Yes	Checked all five antimicrobials and only the five.
Male	52	46-60	MG	Southeast	Incomplete higher education	Yes	Yes	the antibiotic is incapable of harming the bacteria.	Yes	It’s a test that will show which antibiotics is better to treat the infection caused by a bacteria, that was already detected in the culture test.	Responses that contained viruses as microorganisms fought by antibiotics	correct answers that only talk about eliminating, killing, fighting, microorganism/bacteria	Disagree	Disagree	Disagree	Disagree	Agree	Agree	Disagree	Disagree	No	No	Yes	common waste	No	Yes	Yes	Wrong answer in any way possible
Male	24	18-30	SP	Southeast	Bachelor’s degree	Yes	Yes	the antibiotic is incapable of harming the bacteria.	No	It’s a test that will show which antibiotics is better to treat the infection caused by a bacteria, that was already detected in the culture test.	To treat diseases in humans and animals / treat bacterial infections, fight bacteria	correct answers that only talk about eliminating, killing, fighting, microorganism/bacteria	Disagree	Disagree	Disagree	Disagree	Agree	Agree	Agree	Disagree	Yes	Yes	Yes	Dispose of at a pharmacy, health unit, hospital, or other collection points specifically for this purpose	Yes	No	Yes	Wrong answer in any way possible
Male	23	18-30	SP	Southeast	Incomplete higher education	Yes	Yes	the antibiotic is incapable of harming the bacteria.	Yes	It’s a test that will show which antibiotics is better to treat the infection caused by a bacteria, that was already detected in the culture test.	Select the option in which you consider the use of antibiotics appropriate:	correct answers that only talk about eliminating, killing, fighting, microorganism/bacteria	Disagree	Disagree	Disagree	Disagree	Disagree	Disagree	Disagree	Disagree	No	No	Yes	common waste	Yes	Yes	Yes	Checked all five antimicrobials and only the five.
Female	45	31-45	SP	Southeast	Bachelor’s degree	Yes	Yes	the antibiotic is incapable of harming the bacteria.	Yes	It’s a test that will show which antibiotics is better to treat the infection caused by a bacteria, that was already detected in the culture test.	To treat diseases in humans and animals / treat bacterial infections, fight bacteria	correct answers that only talk about eliminating, killing, fighting, microorganism/bacteria	Disagree	Disagree	Disagree	Disagree	Agree	Agree	Disagree	Disagree	No	No	Yes	common waste	Yes	No	No	Wrong answer in any way possible
Female	24	18-30	SP	Southeast	Incomplete higher education	Yes	Yes	the antibiotic is incapable of harming the bacteria.	No	It’s a test that will show which antibiotics is better to treat the infection caused by a bacteria, that was already detected in the culture test.	To treat diseases in humans and animals / treat bacterial infections, fight bacteria	correct answers that only talk about eliminating, killing, fighting, microorganism/bacteria	Disagree	Disagree	Disagree	Disagree	Agree	Disagree	Disagree	Disagree	Yes	No	Yes	recyclable waste	Yes	Yes	No	Checked all five antimicrobials and only the five.
Female	24	18-30	SP	Southeast	Bachelor’s degree	Yes	Yes	the antibiotic is incapable of harming the bacteria.	Yes	It’s a test that will show which antibiotics is better to treat the infection caused by a bacteria, that was already detected in the culture test.	To treat diseases in humans and animals / treat bacterial infections, fight bacteria	correct answers that only talk about eliminating, killing, fighting, microorganism/bacteria	Disagree	Disagree	Disagree	Disagree	Agree	Disagree	Disagree	Disagree	Yes	No	Yes	common waste	Yes	Yes	Yes	Checked all five antimicrobials and only the five.
Female	30	18-30	SP	Southeast	Bachelor’s degree	Yes	Yes	the antibiotic is incapable of harming the bacteria.	No	It’s a test that will show which antibiotics is better to treat the infection caused by a bacteria, that was already detected in the culture test.	To treat diseases in humans and animals / treat bacterial infections, fight bacteria	correct answers that only talk about eliminating, killing, fighting, microorganism/bacteria	Disagree	Disagree	Disagree	Disagree	Agree	Disagree	Disagree	Disagree	Yes	No	Yes	common waste	No	Yes	Yes	Wrong answer in any way possible
Female	59	46-60	SC	South	High School graduate or lower	No	No	the human’s organism eliminates the bacteria directly from the bloodstream.	No	It’s a test that will show which antibiotics is better to treat the infection caused by a bacteria, that was already detected in the culture test.	Responses that contained viruses as microorganisms fought by antibiotics	correct answers that only talk about eliminating, killing, fighting, microorganism/bacteria	Disagree	Disagree	Disagree	Disagree	Agree	Disagree	Disagree	Disagree	No	No	Yes	common waste	No	Yes	No	Wrong answer in any way possible
Female	52	46-60	SP	Southeast	High School graduate or lower	Yes	Yes	the antibiotic is incapable of harming the bacteria.	Yes	It’s a test that will show which antibiotics is better to treat the infection caused by a bacteria, that was already detected in the culture test.	To treat diseases in humans and animals / treat bacterial infections, fight bacteria	correct answers that only talk about eliminating, killing, fighting, microorganism/bacteria	Disagree	Disagree	Disagree	Disagree	Disagree	Disagree	Disagree	Disagree	Yes	No	Yes	recyclable waste	Yes	Yes	No	Wrong answer in any way possible
Male	58	46-60	SP	Southeast	Bachelor’s degree	No	Yes	the antibiotic is incapable of harming the bacteria.	No	It’s a test that will show which antibiotics is better to treat the infection caused by a bacteria, that was already detected in the culture test.	Other (animals only, humans only, none of the above, incomplete answer...)	correct answers that only talk about eliminating, killing, fighting, microorganism/bacteria	Disagree	Disagree	Disagree	Disagree	Agree	Disagree	Disagree	Disagree	No	No	Yes	common waste	Yes	Yes	No	Wrong answer in any way possible
Female	28	18-30	RJ	Southeast	Bachelor’s degree	Yes	Yes	the antibiotic is incapable of harming the bacteria.	Yes	It’s a test that will show which antibiotics is better to treat the infection caused by a bacteria, that was already detected in the culture test.	To treat diseases in humans and animals / treat bacterial infections, fight bacteria	correct answers that only talk about eliminating, killing, fighting, microorganism/bacteria	Disagree	Disagree	Disagree	Disagree	Disagree	Disagree	Disagree	Disagree	No	No	Yes	common waste	Yes	Yes	No	Checked all five antimicrobials and only the five.
Female	40	31-45	RJ	Southeast	Master’s or Doctorate degree	Yes	Yes	the antibiotic is incapable of harming the bacteria.	Yes	It’s a test that will show which antibiotics is better to treat the infection caused by a bacteria, that was already detected in the culture test.	To treat diseases in humans and animals / treat bacterial infections, fight bacteria	correct answers that only talk about eliminating, killing, fighting, microorganism/bacteria	Disagree	Disagree	Disagree	Disagree	Agree	Agree	Disagree	Disagree	No	Yes	Yes	common waste	Yes	Yes	No	Checked all five antimicrobials and only the five.
Female	28	18-30	MS	Mid-West	Master’s or Doctorate degree	Yes	Yes	the antibiotic is incapable of harming the bacteria.	Yes	It’s a test that will show which antibiotics is better to treat the infection caused by a bacteria, that was already detected in the culture test.	Select the option in which you consider the use of antibiotics appropriate:	correct answers that only talk about eliminating, killing, fighting, microorganism/bacteria	Disagree	Disagree	Disagree	Disagree	Agree	Agree	Disagree	Disagree	Yes	Yes	Yes	common waste	Yes	Yes	Yes	Checked all five antimicrobials and only the five.
Male	57	46-60	SP	Southeast	High School graduate or lower	No	Yes	the antibiotic is incapable of harming the bacteria.	Yes	It’s a test that will show which antibiotics is better to treat the infection caused by a bacteria, that was already detected in the culture test.	To treat diseases in humans and animals / treat bacterial infections, fight bacteria	Others (has virus in the response, relieves pain/symptoms, increases immunity, gives energy...)	Disagree	Disagree	Disagree	Disagree	Agree	Disagree	Disagree	Disagree	No	No	Yes	common waste	No	No	Yes	Wrong answer in any way possible
Female	26	18-30	SP	Southeast	Bachelor’s degree	Yes	Yes	the antibiotic is incapable of harming the bacteria.	Yes	It’s a test that will show which antibiotics is better to treat the infection caused by a bacteria, that was already detected in the culture test.	Select the option in which you consider the use of antibiotics appropriate:	correct answers that only talk about eliminating, killing, fighting, microorganism/bacteria	Disagree	Disagree	Disagree	Disagree	Agree	Disagree	Disagree	Disagree	No	Yes	Yes	Dispose of at a pharmacy, health unit, hospital, or other collection points specifically for this purpose	Yes	Yes	Yes	Checked all five antimicrobials and only the five.
Female	24	18-30	SP	Southeast	Bachelor’s degree	Yes	Yes	the antibiotic is incapable of harming the bacteria.	Yes	It’s a test that will show which antibiotics is better to treat the infection caused by a bacteria, that was already detected in the culture test.	To treat diseases in humans and animals / treat bacterial infections, fight bacteria	correct answers that only talk about eliminating, killing, fighting, microorganism/bacteria	Disagree	Disagree	Disagree	Disagree	Agree	Agree	Disagree	Disagree	No	No	Yes	common waste	Yes	Yes	No	Wrong answer in any way possible
Male	24	18-30	SP	Southeast	Bachelor’s degree	Yes	Yes	the antibiotic is incapable of harming the bacteria.	Yes	It’s a test that will show which antibiotics is better to treat the infection caused by a bacteria, that was already detected in the culture test.	To treat diseases in humans and animals / treat bacterial infections, fight bacteria	correct answers that only talk about eliminating, killing, fighting, microorganism/bacteria	Disagree	Disagree	Disagree	Disagree	Agree	Agree	Disagree	Disagree	No	Yes	Yes	common waste	Yes	Yes	Yes	Checked all five antimicrobials and only the five.
Male	33	31-45	SP	Southeast	High School graduate or lower	Yes	Yes	the antibiotic is incapable of harming the bacteria.	No	It’s a test that will show which antibiotics is better to treat the infection caused by a bacteria, that was already detected in the culture test.	To treat diseases in humans and animals / treat bacterial infections, fight bacteria	correct answers that only talk about eliminating, killing, fighting, microorganism/bacteria	Disagree	Disagree	Disagree	Disagree	Agree	Agree	Disagree	Disagree	No	No	Yes	Dispose of at a pharmacy, health unit, hospital, or other collection points specifically for this purpose	Yes	No	Yes	Checked all five antimicrobials and only the five.
Female	29	18-30	SP	Southeast	Bachelor’s degree	Yes	Yes	the antibiotic is incapable of harming the bacteria.	Yes	It’s a test that will show which antibiotics is better to treat the infection caused by a bacteria, that was already detected in the culture test.	To treat diseases in humans and animals / treat bacterial infections, fight bacteria	correct answers that only talk about eliminating, killing, fighting, microorganism/bacteria	Disagree	Disagree	Disagree	Disagree	Agree	Disagree	Agree	Disagree	Yes	No	Yes	Dispose of at a pharmacy, health unit, hospital, or other collection points specifically for this purpose	Yes	Yes	Yes	Checked all five antimicrobials and only the five.
Female	60	46-60	SP	Southeast	Bachelor’s degree	Yes	Yes	the antibiotic is incapable of harming the bacteria.	Yes	It’s a test that will show which antibiotics is better to treat the infection caused by a bacteria, that was already detected in the culture test.	Responses that contained viruses as microorganisms fought by antibiotics	correct answers that only talk about eliminating, killing, fighting, microorganism/bacteria	Disagree	Disagree	Disagree	Disagree	Agree	Disagree	Disagree	Disagree	No	No	Yes	Dispose of at a pharmacy, health unit, hospital, or other collection points specifically for this purpose	Yes	Yes	Yes	Checked all five antimicrobials and only the five.
Female	63	>60	SP	Southeast	Bachelor’s degree	Yes	Yes	the antibiotic is incapable of harming the bacteria.	Yes	It’s a test that will show which antibiotics is better to treat the infection caused by a bacteria, that was already detected in the culture test.	To treat diseases in humans and animals / treat bacterial infections, fight bacteria	correct answers that only talk about eliminating, killing, fighting, microorganism/bacteria	Disagree	Disagree	Disagree	Disagree	Agree	Disagree	Disagree	Disagree	No	No	Yes	Dispose of at a pharmacy, health unit, hospital, or other collection points specifically for this purpose	Yes	Yes	Yes	Wrong answer in any way possible
Male	30	18-30	SP	Southeast	Incomplete higher education	Yes	Yes	the antibiotic is incapable of harming the bacteria.	Yes	It’s a test that will show which antibiotics is better to treat the infection caused by a bacteria, that was already detected in the culture test.	Select the option in which you consider the use of antibiotics appropriate:	correct answers that only talk about eliminating, killing, fighting, microorganism/bacteria	Disagree	Disagree	Disagree	Disagree	Agree	Disagree	Disagree	Disagree	Yes	Yes	Yes	recyclable waste	Yes	Yes	No	Checked all five antimicrobials and only the five.
Female	60	46-60	SP	Southeast	High School graduate or lower	Yes	Yes	the antibiotic is incapable of harming the bacteria.	Yes	It’s a test that will show which antibiotics is better to treat the infection caused by a bacteria, that was already detected in the culture test.	Responses that contained viruses as microorganisms fought by antibiotics	Others (has virus in the response, relieves pain/symptoms, increases immunity, gives energy...)	Disagree	Disagree	Disagree	Disagree	Agree	Disagree	Disagree	Disagree	No	No	Yes	recyclable waste	Yes	Yes	No	Checked all five antimicrobials and only the five.
Female	34	31-45	SP	Southeast	Bachelor’s degree	Yes	Yes	the antibiotic is incapable of harming the bacteria.	Yes	It’s a test that will show which antibiotics is better to treat the infection caused by a bacteria, that was already detected in the culture test.	Responses that contained viruses as microorganisms fought by antibiotics	correct answers that only talk about eliminating, killing, fighting, microorganism/bacteria	Disagree	Disagree	Disagree	Disagree	Agree	Disagree	Disagree	Disagree	Yes	No	Yes	common waste	Yes	Yes	Yes	Checked all five antimicrobials and only the five.
Male	21	18-30	SP	Southeast	Incomplete higher education	Yes	Yes	the antibiotic is incapable of harming the bacteria.	No	It’s a test that will show which antibiotics is better to treat the infection caused by a bacteria, that was already detected in the culture test.	To treat diseases in humans and animals / treat bacterial infections, fight bacteria	correct answers that only talk about eliminating, killing, fighting, microorganism/bacteria	Disagree	Disagree	Disagree	Disagree	Agree	Agree	Disagree	Disagree	Yes	I rather not answer	Yes	common waste	Yes	Yes	Yes	Wrong answer in any way possible
Male	21	18-30	SP	Southeast	Incomplete higher education	Yes	Yes	the antibiotic is incapable of harming the bacteria.	Yes	It’s a test that will show which antibiotics is better to treat the infection caused by a bacteria, that was already detected in the culture test.	To treat diseases in humans and animals / treat bacterial infections, fight bacteria	correct answers that only talk about eliminating, killing, fighting, microorganism/bacteria	Disagree	Disagree	Disagree	Agree	Agree	Agree	Disagree	Disagree	Yes	No	Yes	Dispose of at a pharmacy, health unit, hospital, or other collection points specifically for this purpose	Yes	Yes	No	Wrong answer in any way possible
Female	22	18-30	SP	Southeast	Incomplete higher education	Yes	Yes	the antibiotic is incapable of harming the bacteria.	Yes	It’s a test that will show which antibiotics is better to treat the infection caused by a bacteria, that was already detected in the culture test.	To treat diseases in humans and animals / treat bacterial infections, fight bacteria	correct answers that only talk about eliminating, killing, fighting, microorganism/bacteria	Disagree	Disagree	Disagree	Disagree	Agree	Disagree	Disagree	Disagree	Yes	Yes	No	common waste	Yes	Yes	No	Checked all five antimicrobials and only the five.
Female	21	18-30	SP	Southeast	High School graduate or lower	Yes	Yes	the antibiotic is incapable of harming the bacteria.	Yes	It’s a test that will show which antibiotics is better to treat the infection caused by a bacteria, that was already detected in the culture test.	To treat diseases in humans and animals / treat bacterial infections, fight bacteria	correct answers that only talk about eliminating, killing, fighting, microorganism/bacteria	Disagree	Disagree	Disagree	Disagree	Agree	Disagree	Disagree	Disagree	No	No	Yes	common waste	Yes	Yes	Yes	Checked all five antimicrobials and only the five.
Female	44	31-45	SP	Southeast	Bachelor’s degree	Yes	Yes	the antibiotic is incapable of harming the bacteria.	Yes	It’s a test that will show which antibiotics is better to treat the infection caused by a bacteria, that was already detected in the culture test.	To treat diseases in humans and animals / treat bacterial infections, fight bacteria	correct answers that only talk about eliminating, killing, fighting, microorganism/bacteria	Disagree	Disagree	Disagree	Disagree	Agree	Disagree	Disagree	Disagree	Yes	Yes	Yes	recyclable waste	Yes	Yes	Yes	Checked all five antimicrobials and only the five.
Male	21	18-30	SP	Southeast	Incomplete higher education	Yes	Yes	the antibiotic is incapable of harming the bacteria.	Yes	It’s a test that will show which antibiotics is better to treat the infection caused by a bacteria, that was already detected in the culture test.	To treat diseases in humans and animals / treat bacterial infections, fight bacteria	correct answers that only talk about eliminating, killing, fighting, microorganism/bacteria	Disagree	Disagree	Disagree	Disagree	Agree	Agree	Disagree	Disagree	Yes	No	Yes	Dispose of at a pharmacy, health unit, hospital, or other collection points specifically for this purpose	Yes	Yes	No	Checked all five antimicrobials and only the five.
Male	23	18-30	SP	Southeast	Incomplete higher education	Yes	Yes	the antibiotic is incapable of harming the bacteria.	Yes	It’s a test that will show which antibiotics is better to treat the infection caused by a bacteria, that was already detected in the culture test.	To treat diseases in humans and animals / treat bacterial infections, fight bacteria	correct answers that only talk about eliminating, killing, fighting, microorganism/bacteria	Disagree	Disagree	Disagree	Disagree	Agree	Disagree	Agree	Disagree	Yes	No	Yes	recyclable waste	Yes	Yes	Yes	Checked all five antimicrobials and only the five.
Female	22	18-30	SP	Southeast	Incomplete higher education	Yes	Yes	the antibiotic is incapable of harming the bacteria.	Yes	It’s a test that will show which antibiotics is better to treat the infection caused by a bacteria, that was already detected in the culture test.	To treat diseases in humans and animals / treat bacterial infections, fight bacteria	correct answers that only talk about eliminating, killing, fighting, microorganism/bacteria	Disagree	Disagree	Disagree	Disagree	Agree	Disagree	Disagree	Disagree	No	No	Yes	Others (White trash, sink, toilet, don't know, etc.)	Yes	Yes	No	Checked all five antimicrobials and only the five.
Female	23	18-30	CE	Northeast	Incomplete higher education	Yes	Yes	the antibiotic is incapable of harming the bacteria.	Yes	It’s a test that will show which antibiotics is better to treat the infection caused by a bacteria, that was already detected in the culture test.	To treat diseases in humans and animals / treat bacterial infections, fight bacteria	correct answers that only talk about eliminating, killing, fighting, microorganism/bacteria	Disagree	Disagree	Disagree	Disagree	Agree	Disagree	Disagree	Disagree	No	Yes	No	common waste	Yes	Yes	No	Wrong answer in any way possible
Female	24	18-30	SP	Southeast	Bachelor’s degree	Yes	Yes	the antibiotic is incapable of harming the bacteria.	Yes	It’s a test that will show which antibiotics is better to treat the infection caused by a bacteria, that was already detected in the culture test.	To treat diseases in humans and animals / treat bacterial infections, fight bacteria	correct answers that only talk about eliminating, killing, fighting, microorganism/bacteria	Disagree	Disagree	Disagree	Disagree	Agree	Disagree	Disagree	Disagree	No	No	Yes	common waste	Yes	Yes	Yes	Wrong answer in any way possible
Female	21	18-30	SP	Southeast	Incomplete higher education	Yes	Yes	the antibiotic is incapable of harming the bacteria.	Yes	It’s a test that will show which antibiotics is better to treat the infection caused by a bacteria, that was already detected in the culture test.	To treat diseases in humans and animals / treat bacterial infections, fight bacteria	correct answers that only talk about eliminating, killing, fighting, microorganism/bacteria	Disagree	Disagree	Disagree	Disagree	Agree	Disagree	Disagree	Disagree	Yes	Yes	Yes	common waste	Yes	Yes	No	Checked all five antimicrobials and only the five.
Female	23	18-30	SP	Southeast	Incomplete higher education	Yes	Yes	the antibiotic is incapable of harming the bacteria.	Yes	It’s a test that will show which antibiotics is better to treat the infection caused by a bacteria, that was already detected in the culture test.	To treat diseases in humans and animals / treat bacterial infections, fight bacteria	correct answers that only talk about eliminating, killing, fighting, microorganism/bacteria	Disagree	Disagree	Disagree	Disagree	Agree	Disagree	Disagree	Disagree	Yes	No	Yes	recyclable waste	Yes	Yes	Yes	Checked all five antimicrobials and only the five.
Female	27	18-30	SP	Southeast	Bachelor’s degree	Yes	Yes	the antibiotic is incapable of harming the bacteria.	No	It’s a test that will show which antibiotics is better to treat the infection caused by a bacteria, that was already detected in the culture test.	To treat diseases in humans and animals / treat bacterial infections, fight bacteria	correct answers that only talk about eliminating, killing, fighting, microorganism/bacteria	Disagree	Disagree	Disagree	Disagree	Agree	Agree	Disagree	Disagree	Yes	No	Yes	Dispose of at a pharmacy, health unit, hospital, or other collection points specifically for this purpose	Yes	Yes	Yes	Wrong answer in any way possible
Male	50	46-60	SP	Southeast	Master’s or Doctorate degree	Yes	Yes	the antibiotic is incapable of harming the bacteria.	Yes	It’s a test that will show which antibiotics is better to treat the infection caused by a bacteria, that was already detected in the culture test.	To treat diseases in humans and animals / treat bacterial infections, fight bacteria	correct answers that only talk about eliminating, killing, fighting, microorganism/bacteria	Disagree	Disagree	Disagree	Disagree	Agree	Disagree	Disagree	Disagree	No	No	Yes	Dispose of at a pharmacy, health unit, hospital, or other collection points specifically for this purpose	Yes	Yes	Yes	Wrong answer in any way possible
Female	19	18-30	SP	Southeast	Incomplete higher education	Yes	Yes	the antibiotic is incapable of harming the bacteria.	No	It’s a test that will show which antibiotics is better to treat the infection caused by a bacteria, that was already detected in the culture test.	To treat diseases in humans and animals / treat bacterial infections, fight bacteria	correct answers that only talk about eliminating, killing, fighting, microorganism/bacteria	Disagree	Disagree	Disagree	Disagree	Agree	Disagree	Disagree	Disagree	No	No	Yes	Dispose of at a pharmacy, health unit, hospital, or other collection points specifically for this purpose	Yes	Yes	No	Wrong answer in any way possible
Female	22	18-30	SP	Southeast	Incomplete higher education	Yes	Yes	the antibiotic is incapable of harming the bacteria.	Yes	It’s a test that will show which antibiotics is better to treat the infection caused by a bacteria, that was already detected in the culture test.	To treat diseases in humans and animals / treat bacterial infections, fight bacteria	correct answers that only talk about eliminating, killing, fighting, microorganism/bacteria	Disagree	Disagree	Disagree	Disagree	Agree	Disagree	Disagree	Disagree	No	No	Yes	common waste	Yes	Yes	No	Checked all five antimicrobials and only the five.
Male	20	18-30	SP	Southeast	Incomplete higher education	Yes	Yes	the antibiotic is incapable of harming the bacteria.	Yes	It’s a test that will show which antibiotics is better to treat the infection caused by a bacteria, that was already detected in the culture test.	Responses that contained viruses as microorganisms fought by antibiotics	correct answers that only talk about eliminating, killing, fighting, microorganism/bacteria	Disagree	Disagree	Disagree	Disagree	Disagree	Disagree	Disagree	Disagree	No	Yes	No	common waste	Yes	Yes	No	Wrong answer in any way possible
Female	23	18-30	SP	Southeast	Master’s or Doctorate degree	Yes	Yes	the antibiotic is incapable of harming the bacteria.	Yes	It’s a test that will show which antibiotics is better to treat the infection caused by a bacteria, that was already detected in the culture test.	To treat diseases in humans and animals / treat bacterial infections, fight bacteria	correct answers that only talk about eliminating, killing, fighting, microorganism/bacteria	Disagree	Disagree	Disagree	Disagree	Agree	Disagree	Disagree	Disagree	Yes	Yes	Yes	recyclable waste	Yes	Yes	No	Checked all five antimicrobials and only the five.
Female	24	18-30	GO	Mid-West	Incomplete higher education	Yes	Yes	the antibiotic is incapable of harming the bacteria.	Yes	It’s a test that will show which antibiotics is better to treat the infection caused by a bacteria, that was already detected in the culture test.	To treat diseases in humans and animals / treat bacterial infections, fight bacteria	correct answers that only talk about eliminating, killing, fighting, microorganism/bacteria	Disagree	Disagree	Disagree	Disagree	Agree	Disagree	Disagree	Disagree	No	No	Yes	recyclable waste	Yes	Yes	No	Checked all five antimicrobials and only the five.
Female	23	18-30	SP	Southeast	Bachelor’s degree	Yes	Yes	the antibiotic is incapable of harming the bacteria.	Yes	It’s a test that will show which antibiotics is better to treat the infection caused by a bacteria, that was already detected in the culture test.	To treat diseases in humans and animals / treat bacterial infections, fight bacteria	correct answers that only talk about eliminating, killing, fighting, microorganism/bacteria	Disagree	Disagree	Disagree	Disagree	Agree	Agree	Disagree	Disagree	Yes	No	Yes	Dispose of at a pharmacy, health unit, hospital, or other collection points specifically for this purpose	Yes	Yes	No	Checked all five antimicrobials and only the five.
Female	25	18-30	SP	Southeast	Master’s or Doctorate degree	Yes	Yes	the antibiotic is incapable of harming the bacteria.	Yes	It’s a test that will show which antibiotics is better to treat the infection caused by a bacteria, that was already detected in the culture test.	To treat diseases in humans and animals / treat bacterial infections, fight bacteria	correct answers that only talk about eliminating, killing, fighting, microorganism/bacteria	Disagree	Disagree	Disagree	Disagree	Agree	Disagree	Disagree	Disagree	Yes	No	Yes	Dispose of at a pharmacy, health unit, hospital, or other collection points specifically for this purpose	Yes	No	No	Wrong answer in any way possible
Female	43	31-45	GO	Mid-West	Postgraduate specialization	Yes	Yes	the human’s organism eliminates the bacteria directly from the bloodstream.	No	It’s a test that will show which antibiotics is better to treat the infection caused by a bacteria, that was already detected in the culture test.	Other (animals only, humans only, none of the above, incomplete answer...)	Others (has virus in the response, relieves pain/symptoms, increases immunity, gives energy...)	Agree	Disagree	Agree	Disagree	Agree	Agree	Disagree	Disagree	Yes	Yes	Yes	common waste	Yes	Yes	Yes	Wrong answer in any way possible
Prefer not to answer	26	18-30	SP	Southeast	Bachelor’s degree	Yes	Yes	the antibiotic is incapable of harming the bacteria.	Yes	It’s a test that will show which antibiotics is better to treat the infection caused by a bacteria, that was already detected in the culture test.	To treat diseases in humans and animals / treat bacterial infections, fight bacteria	correct answers that only talk about eliminating, killing, fighting, microorganism/bacteria	Disagree	Disagree	Disagree	Disagree	Agree	Disagree	Disagree	Disagree	Yes	Yes	Yes	Dispose of at a pharmacy, health unit, hospital, or other collection points specifically for this purpose	Yes	Yes	Yes	Checked all five antimicrobials and only the five.
Female	41	31-45	SP	Southeast	High School graduate or lower	Yes	Yes	the antibiotic is incapable of harming the bacteria.	No	It’s a test, in which the patient affected by infection, takes different types of antibiotics, to check which one of them is more effective to the organism.	Responses that contained viruses as microorganisms fought by antibiotics	Others (has virus in the response, relieves pain/symptoms, increases immunity, gives energy...)	Disagree	Agree	Disagree	Agree	Agree	Disagree	Agree	Disagree	Yes	No	Yes	Dispose of at a pharmacy, health unit, hospital, or other collection points specifically for this purpose	Yes	Yes	Yes	Wrong answer in any way possible
Female	19	18-30	SP	Southeast	Incomplete higher education	Yes	Yes	the antibiotic is incapable of harming the bacteria.	Yes	It’s a test that will show which antibiotics is better to treat the infection caused by a bacteria, that was already detected in the culture test.	To treat diseases in humans and animals / treat bacterial infections, fight bacteria	correct answers that only talk about eliminating, killing, fighting, microorganism/bacteria	Disagree	Disagree	Disagree	Disagree	Agree	Agree	Agree	Disagree	Yes	No	No	common waste	Yes	Yes	Yes	Wrong answer in any way possible
Female	49	46-60	SP	Southeast	High School graduate or lower	Yes	Yes	the antibiotic is incapable of harming the bacteria.	No	It’s a test that will show which antibiotics is better to treat the infection caused by a bacteria, that was already detected in the culture test.	Responses that contained viruses as microorganisms fought by antibiotics	correct answers that only talk about eliminating, killing, fighting, microorganism/bacteria	Disagree	Disagree	Agree	Agree	Agree	Agree	Disagree	Disagree	No	No	Yes	recyclable waste	Yes	Yes	Yes	Wrong answer in any way possible
Male	59	46-60	SP	Southeast	High School graduate or lower	Yes	Yes	the antibiotic is incapable of harming the bacteria.	No	It’s a test that will show which antibiotics is better to treat the infection caused by a bacteria, that was already detected in the culture test.	To treat diseases in humans and animals / treat bacterial infections, fight bacteria	correct answers that only talk about eliminating, killing, fighting, microorganism/bacteria	Disagree	Disagree	Disagree	Disagree	Agree	Disagree	Disagree	Disagree	No	No	Yes	recyclable waste	Yes	No	Yes	Wrong answer in any way possible
Female	25	18-30	SP	Southeast	Master’s or Doctorate degree	Yes	Yes	the antibiotic is incapable of harming the bacteria.	Yes	It’s a test that will show which antibiotics is better to treat the infection caused by a bacteria, that was already detected in the culture test.	To treat diseases in humans and animals / treat bacterial infections, fight bacteria	correct answers that only talk about eliminating, killing, fighting, microorganism/bacteria	Disagree	Disagree	Disagree	Disagree	Agree	Disagree	Disagree	Disagree	No	No	Yes	Dispose of at a pharmacy, health unit, hospital, or other collection points specifically for this purpose	No	Yes	No	Wrong answer in any way possible
Female	30	18-30	SP	Southeast	Incomplete higher education	Yes	Yes	the antibiotic is incapable of harming the bacteria.	No	It’s a test, in which the patient affected by infection, takes different types of antibiotics, to check which one of them is more effective to the organism.	Other (animals only, humans only, none of the above, incomplete answer...)	correct answers that only talk about eliminating, killing, fighting, microorganism/bacteria	Disagree	Disagree	Disagree	Disagree	Agree	Disagree	Disagree	Disagree	Yes	No	Yes	common waste	No	Yes	No	Wrong answer in any way possible
Female	56	46-60	SP	Southeast	Bachelor’s degree	Yes	Yes	the antibiotic is incapable of harming the bacteria.	Yes	It’s a test that will show which antibiotics is better to treat the infection caused by a bacteria, that was already detected in the culture test.	Responses that contained viruses as microorganisms fought by antibiotics	correct answers that only talk about eliminating, killing, fighting, microorganism/bacteria	Disagree	Disagree	Disagree	Disagree	Agree	Disagree	Disagree	Disagree	No	No	Yes	recyclable waste	Yes	No	Yes	Wrong answer in any way possible
Female	21	18-30	SP	Southeast	Incomplete higher education	Yes	Yes	the antibiotic is incapable of harming the bacteria.	Yes	It’s a test that will show which antibiotics is better to treat the infection caused by a bacteria, that was already detected in the culture test.	To treat diseases in humans and animals / treat bacterial infections, fight bacteria	correct answers that only talk about eliminating, killing, fighting, microorganism/bacteria	Disagree	Disagree	Disagree	Disagree	Disagree	Agree	Disagree	Disagree	No	Yes	Yes	common waste	Yes	Yes	Yes	Wrong answer in any way possible
Female	67	>60	SP	Southeast	High School graduate or lower	Yes	No	the human’s organism eliminates the bacteria directly from the bloodstream.	No	It’s a test, in which the patient affected by infection, takes different types of antibiotics, to check which one of them is more effective to the organism.	Responses that contained viruses as microorganisms fought by antibiotics	Others (has virus in the response, relieves pain/symptoms, increases immunity, gives energy...)	Disagree	Disagree	Disagree	Disagree	Agree	Agree	Disagree	Disagree	Yes	Yes	Yes	recyclable waste	Yes	Yes	Yes	Wrong answer in any way possible
Male	26	18-30	CE	Northeast	Bachelor’s degree	Yes	Yes	the antibiotic is incapable of harming the bacteria.	Yes	It’s a test that will show which antibiotics is better to treat the infection caused by a bacteria, that was already detected in the culture test.	To treat diseases in humans and animals / treat bacterial infections, fight bacteria	correct answers that only talk about eliminating, killing, fighting, microorganism/bacteria	Disagree	Disagree	Disagree	Disagree	Agree	Disagree	Disagree	Disagree	No	I rather not answer	Yes	common waste	Yes	Yes	No	Checked all five antimicrobials and only the five.
Male	22	18-30	SP	Southeast	Incomplete higher education	Yes	Yes	the antibiotic is incapable of harming the bacteria.	Yes	It’s a test that will show which antibiotics is better to treat the infection caused by a bacteria, that was already detected in the culture test.	To treat diseases in humans and animals / treat bacterial infections, fight bacteria	correct answers that only talk about eliminating, killing, fighting, microorganism/bacteria	Disagree	Disagree	Disagree	Disagree	Agree	Disagree	Disagree	Disagree	No	Yes	Yes	common waste	Yes	Yes	Yes	Wrong answer in any way possible
Female	26	18-30	SP	Southeast	High School graduate or lower	Yes	Yes	a bacteria is capable of eliminating the bacteria from the organism.	No	It’s a test that will show which antibiotics is better to treat the infection caused by a bacteria, that was already detected in the culture test.	Responses that contained viruses as microorganisms fought by antibiotics	correct answers that only talk about eliminating, killing, fighting, microorganism/bacteria	Disagree	Agree	Disagree	Agree	Agree	Agree	Disagree	Disagree	No	No	Yes	common waste	Yes	Yes	Yes	Wrong answer in any way possible
Female	59	46-60	SP	Southeast	High School graduate or lower	Yes	Yes	the human’s organism eliminates the bacteria directly from the bloodstream.	Yes	It’s a test, in which the patient affected by infection, takes different types of antibiotics, to check which one of them is more effective to the organism.	Responses that contained viruses as microorganisms fought by antibiotics	Others (has virus in the response, relieves pain/symptoms, increases immunity, gives energy...)	Agree	Disagree	Disagree	Disagree	Agree	Agree	Disagree	Disagree	Yes	No	Yes	Dispose of at a pharmacy, health unit, hospital, or other collection points specifically for this purpose	No	No	No	Wrong answer in any way possible
Female	43	31-45	SP	Southeast	High School graduate or lower	No	No	a bacteria is capable of eliminating the bacteria from the organism.	No	It’s a test that will show which antibiotics is better to treat the infection caused by a bacteria, that was already detected in the culture test.	Responses that contained viruses as microorganisms fought by antibiotics	correct answers that only talk about eliminating, killing, fighting, microorganism/bacteria	Agree	Disagree	Agree	Disagree	Agree	Disagree	Disagree	Disagree	No	No	Yes	Others (White trash, sink, toilet, don't know, etc.)	Yes	Yes	No	Wrong answer in any way possible
Female	31	31-45	SP	Southeast	High School graduate or lower	No	Yes	the antibiotic is incapable of harming the bacteria.	Yes	It’s a test that will show which antibiotics is better to treat the infection caused by a bacteria, that was already detected in the culture test.	Responses that contained viruses as microorganisms fought by antibiotics	correct answers that only talk about eliminating, killing, fighting, microorganism/bacteria	Disagree	Disagree	Agree	Disagree	Agree	Agree	Disagree	Disagree	Yes	No	Yes	common waste	No	No	Yes	Wrong answer in any way possible
Female	28	18-30	SP	Southeast	High School graduate or lower	Yes	Yes	the antibiotic is incapable of harming the bacteria.	Yes	It’s a test, in which the patient affected by infection, takes different types of antibiotics, to check which one of them is more effective to the organism.	Responses that contained viruses as microorganisms fought by antibiotics	correct answers that only talk about eliminating, killing, fighting, microorganism/bacteria	Disagree	Disagree	Disagree	Agree	Agree	Disagree	Disagree	Disagree	Yes	Yes	Yes	common waste	No	Yes	No	Wrong answer in any way possible
Male	52	46-60	MG	Southeast	Postgraduate specialization	Yes	Yes	the antibiotic is incapable of harming the bacteria.	Yes	It’s a test that will show which antibiotics is better to treat the infection caused by a bacteria, that was already detected in the culture test.	Other (animals only, humans only, none of the above, incomplete answer...)	correct answers that only talk about eliminating, killing, fighting, microorganism/bacteria	Disagree	Agree	Disagree	Disagree	Disagree	Disagree	Disagree	Disagree	No	Yes	Yes	common waste	Yes	Yes	No	Checked all five antimicrobials and only the five.
Female	33	31-45	SP	Southeast	High School graduate or lower	No	No	the antibiotic is incapable of harming the bacteria.	No	It’s a test that will show which antibiotics is better to treat the infection caused by a bacteria, that was already detected in the culture test.	Other (animals only, humans only, none of the above, incomplete answer...)	correct answers that only talk about eliminating, killing, fighting, microorganism/bacteria	Agree	Disagree	Agree	Disagree	Agree	Agree	Agree	Disagree	No	No	Yes	common waste	No	Yes	No	Wrong answer in any way possible
Female	52	46-60	SP	Southeast	High School graduate or lower	No	Yes	the antibiotic is incapable of harming the bacteria.	No	It’s a test that will show which antibiotics is better to treat the infection caused by a bacteria, that was already detected in the culture test.	Responses that contained viruses as microorganisms fought by antibiotics	Others (has virus in the response, relieves pain/symptoms, increases immunity, gives energy...)	Disagree	Disagree	Disagree	Disagree	Agree	Disagree	Disagree	Disagree	Yes	No	No	recyclable waste	Yes	Yes	No	Wrong answer in any way possible
Female	49	46-60	SP	Southeast	Incomplete higher education	Yes	Yes	the antibiotic is incapable of harming the bacteria.	No	It’s a test that will show which antibiotics is better to treat the infection caused by a bacteria, that was already detected in the culture test.	Other (animals only, humans only, none of the above, incomplete answer...)	correct answers that only talk about eliminating, killing, fighting, microorganism/bacteria	Disagree	Disagree	Disagree	Disagree	Agree	Agree	Disagree	Disagree	Yes	No	Yes	common waste	Yes	Yes	Yes	Checked all five antimicrobials and only the five.
Female	24	18-30	SP	Southeast	High School graduate or lower	No	Yes	the antibiotic is incapable of harming the bacteria.	No	It’s a test that will show which antibiotics is better to treat the infection caused by a bacteria, that was already detected in the culture test.	To treat diseases in humans and animals / treat bacterial infections, fight bacteria	correct answers that only talk about eliminating, killing, fighting, microorganism/bacteria	Disagree	Disagree	Disagree	Disagree	Agree	Disagree	Disagree	Disagree	Yes	No	Yes	common waste	No	Yes	No	Wrong answer in any way possible
Female	35	31-45	SP	Southeast	Master’s or Doctorate degree	Yes	Yes	the antibiotic is incapable of harming the bacteria.	Yes	It’s a test that will show which antibiotics is better to treat the infection caused by a bacteria, that was already detected in the culture test.	To treat diseases in humans and animals / treat bacterial infections, fight bacteria	correct answers that only talk about eliminating, killing, fighting, microorganism/bacteria	Disagree	Disagree	Disagree	Disagree	Agree	Disagree	Disagree	Disagree	Yes	Yes	Yes	Dispose of at a pharmacy, health unit, hospital, or other collection points specifically for this purpose	Yes	Yes	Yes	Wrong answer in any way possible
Male	58	46-60	SP	Southeast	Postgraduate specialization	Yes	Yes	the antibiotic is incapable of harming the bacteria.	Yes	It’s a test that will show which antibiotics is better to treat the infection caused by a bacteria, that was already detected in the culture test.	Other (animals only, humans only, none of the above, incomplete answer...)	correct answers that only talk about eliminating, killing, fighting, microorganism/bacteria	Disagree	Disagree	Disagree	Disagree	Agree	Disagree	Disagree	Disagree	Yes	Yes	Yes	Others (White trash, sink, toilet, don't know, etc.)	Yes	Yes	Yes	Checked all five antimicrobials and only the five.
Female	38	31-45	SP	Southeast	Master’s or Doctorate degree	Yes	Yes	the antibiotic is incapable of harming the bacteria.	Yes	It’s a test that will show which antibiotics is better to treat the infection caused by a bacteria, that was already detected in the culture test.	Select the option in which you consider the use of antibiotics appropriate:	correct answers that only talk about eliminating, killing, fighting, microorganism/bacteria	Disagree	Disagree	Disagree	Disagree	Agree	Disagree	Disagree	Disagree	No	Yes	Yes	common waste	Yes	Yes	No	Checked all five antimicrobials and only the five.
Male	66	>60	SP	Southeast	Master’s or Doctorate degree	Yes	Yes	the antibiotic is incapable of harming the bacteria.	Yes	It’s a test that will show which antibiotics is better to treat the infection caused by a bacteria, that was already detected in the culture test.	Select the option in which you consider the use of antibiotics appropriate:	correct answers that only talk about eliminating, killing, fighting, microorganism/bacteria	Disagree	Disagree	Disagree	Disagree	Agree	Disagree	Disagree	Disagree	Yes	Yes	Yes	Dispose of at a pharmacy, health unit, hospital, or other collection points specifically for this purpose	Yes	Yes	Yes	Checked all five antimicrobials and only the five.
Female	51	46-60	SP	Southeast	Bachelor’s degree	Yes	Yes	the antibiotic is incapable of harming the bacteria.	Yes	It’s a test that will show which antibiotics is better to treat the infection caused by a bacteria, that was already detected in the culture test.	To treat diseases in humans and animals / treat bacterial infections, fight bacteria	correct answers that only talk about eliminating, killing, fighting, microorganism/bacteria	Disagree	Disagree	Disagree	Disagree	Agree	Disagree	Disagree	Disagree	No	Yes	Yes	common waste	Yes	Yes	Yes	Checked all five antimicrobials and only the five.
Male	44	31-45	PR	South	Master’s or Doctorate degree	Yes	Yes	the antibiotic is incapable of harming the bacteria.	No	It’s a test that will show which antibiotics is better to treat the infection caused by a bacteria, that was already detected in the culture test.	To treat diseases in humans and animals / treat bacterial infections, fight bacteria	correct answers that only talk about eliminating, killing, fighting, microorganism/bacteria	Disagree	Disagree	Disagree	Disagree	Agree	Disagree	Disagree	Disagree	No	Yes	Yes	recyclable waste	Yes	Yes	Yes	Checked all five antimicrobials and only the five.
Male	27	18-30	SP	Southeast	Bachelor’s degree	Yes	Yes	the antibiotic is incapable of harming the bacteria.	Yes	It’s a test that will show which antibiotics is better to treat the infection caused by a bacteria, that was already detected in the culture test.	Responses that contained viruses as microorganisms fought by antibiotics	correct answers that only talk about eliminating, killing, fighting, microorganism/bacteria	Disagree	Disagree	Disagree	Disagree	Disagree	Disagree	Disagree	Disagree	Yes	Yes	Yes	common waste	Yes	Yes	Yes	Wrong answer in any way possible
Female	19	18-30	SP	Southeast	Incomplete higher education	Yes	Yes	the antibiotic is incapable of harming the bacteria.	No	It’s a test that will show which antibiotics is better to treat the infection caused by a bacteria, that was already detected in the culture test.	To treat diseases in humans and animals / treat bacterial infections, fight bacteria	correct answers that only talk about eliminating, killing, fighting, microorganism/bacteria	Disagree	Agree	Disagree	Disagree	Agree	Agree	Disagree	Disagree	No	No	Yes	common waste	Yes	Yes	No	Wrong answer in any way possible
Female	27	18-30	SP	Southeast	Postgraduate specialization	Yes	Yes	the antibiotic is incapable of harming the bacteria.	Yes	It’s a test that will show which antibiotics is better to treat the infection caused by a bacteria, that was already detected in the culture test.	Responses that contained viruses as microorganisms fought by antibiotics	correct answers that only talk about eliminating, killing, fighting, microorganism/bacteria	Disagree	Disagree	Disagree	Disagree	Agree	Agree	Disagree	Disagree	Yes	No	Yes	Dispose of at a pharmacy, health unit, hospital, or other collection points specifically for this purpose	Yes	No	No	Wrong answer in any way possible
Female	49	46-60	RN	Northeast	Master’s or Doctorate degree	Yes	Yes	the antibiotic is incapable of harming the bacteria.	Yes	It’s a test that will show which antibiotics is better to treat the infection caused by a bacteria, that was already detected in the culture test.	To treat diseases in humans and animals / treat bacterial infections, fight bacteria	correct answers that only talk about eliminating, killing, fighting, microorganism/bacteria	Disagree	Disagree	Disagree	Disagree	Agree	Disagree	Disagree	Disagree	No	No	Yes	common waste	Yes	Yes	Yes	Checked all five antimicrobials and only the five.
Prefer not to answer	33	31-45	MG	Southeast	Bachelor’s degree	Yes	Yes	the antibiotic is incapable of harming the bacteria.	Yes	It’s a test that will show which antibiotics is better to treat the infection caused by a bacteria, that was already detected in the culture test.	To treat diseases in humans and animals / treat bacterial infections, fight bacteria	correct answers that only talk about eliminating, killing, fighting, microorganism/bacteria	Disagree	Disagree	Disagree	Disagree	Agree	Disagree	Disagree	Disagree	No	No	Yes	common waste	Yes	Yes	Yes	Checked all five antimicrobials and only the five.
Female	28	18-30	MG	Southeast	Bachelor’s degree	Yes	Yes	the antibiotic is incapable of harming the bacteria.	Yes	It’s a test that will show which antibiotics is better to treat the infection caused by a bacteria, that was already detected in the culture test.	To treat diseases in humans and animals / treat bacterial infections, fight bacteria	correct answers that only talk about eliminating, killing, fighting, microorganism/bacteria	Disagree	Disagree	Disagree	Disagree	Agree	Disagree	Disagree	Disagree	Yes	No	Yes	Dispose of at a pharmacy, health unit, hospital, or other collection points specifically for this purpose	Yes	Yes	No	Wrong answer in any way possible
Female	34	31-45	SP	Southeast	Master’s or Doctorate degree	Yes	Yes	the antibiotic is incapable of harming the bacteria.	Yes	It’s a test that will show which antibiotics is better to treat the infection caused by a bacteria, that was already detected in the culture test.	Select the option in which you consider the use of antibiotics appropriate:	correct answers that only talk about eliminating, killing, fighting, microorganism/bacteria	Disagree	Disagree	Disagree	Disagree	Agree	Disagree	Disagree	Disagree	Yes	No	Yes	Dispose of at a pharmacy, health unit, hospital, or other collection points specifically for this purpose	Yes	Yes	No	Checked all five antimicrobials and only the five.
Male	19	18-30	SP	Southeast	Incomplete higher education	Yes	Yes	the antibiotic is incapable of harming the bacteria.	No	It’s a test that will show which antibiotics is better to treat the infection caused by a bacteria, that was already detected in the culture test.	Responses that contained viruses as microorganisms fought by antibiotics	correct answers that only talk about eliminating, killing, fighting, microorganism/bacteria	Disagree	Disagree	Disagree	Disagree	Agree	Agree	Disagree	Disagree	No	No	Yes	common waste	Yes	Yes	No	Wrong answer in any way possible
Female	19	18-30	SP	Southeast	Incomplete higher education	Yes	Yes	the antibiotic is incapable of harming the bacteria.	No	It’s a test that will show which antibiotics is better to treat the infection caused by a bacteria, that was already detected in the culture test.	To treat diseases in humans and animals / treat bacterial infections, fight bacteria	correct answers that only talk about eliminating, killing, fighting, microorganism/bacteria	Disagree	Disagree	Disagree	Disagree	Agree	Agree	Disagree	Disagree	No	Yes	Yes	common waste	Yes	Yes	No	Wrong answer in any way possible
Female	19	18-30	SP	Southeast	Incomplete higher education	Yes	Yes	the antibiotic is incapable of harming the bacteria.	Yes	It’s a test that will show which antibiotics is better to treat the infection caused by a bacteria, that was already detected in the culture test.	To treat diseases in humans and animals / treat bacterial infections, fight bacteria	correct answers that only talk about eliminating, killing, fighting, microorganism/bacteria	Disagree	Disagree	Disagree	Disagree	Agree	Agree	Disagree	Disagree	Yes	No	Yes	common waste	Yes	No	No	Wrong answer in any way possible
Female	26	18-30	SP	Southeast	Bachelor’s degree	Yes	Yes	the antibiotic is incapable of harming the bacteria.	Yes	It’s a test that will show which antibiotics is better to treat the infection caused by a bacteria, that was already detected in the culture test.	Select the option in which you consider the use of antibiotics appropriate:	correct answers that only talk about eliminating, killing, fighting, microorganism/bacteria	Disagree	Disagree	Disagree	Disagree	Agree	Disagree	Disagree	Disagree	No	Yes	Yes	common waste	No	Yes	No	Wrong answer in any way possible
Male	26	18-30	SP	Southeast	Bachelor’s degree	Yes	Yes	the antibiotic is incapable of harming the bacteria.	Yes	It’s a test that will show which antibiotics is better to treat the infection caused by a bacteria, that was already detected in the culture test.	Select the option in which you consider the use of antibiotics appropriate:	correct answers that only talk about eliminating, killing, fighting, microorganism/bacteria	Disagree	Disagree	Disagree	Disagree	Agree	Disagree	Disagree	Disagree	Yes	Yes	Yes	common waste	Yes	Yes	Yes	Checked all five antimicrobials and only the five.
Male	32	31-45	SP	Southeast	Master’s or Doctorate degree	Yes	Yes	the antibiotic is incapable of harming the bacteria.	No	It’s a test that will show which antibiotics is better to treat the infection caused by a bacteria, that was already detected in the culture test.	To treat diseases in humans and animals / treat bacterial infections, fight bacteria	correct answers that only talk about eliminating, killing, fighting, microorganism/bacteria	Disagree	Disagree	Disagree	Disagree	Agree	Agree	Disagree	Disagree	No	No	Yes	common waste	Yes	Yes	No	Wrong answer in any way possible
Female	18	18-30	SP	Southeast	High School graduate or lower	No	No	the human’s organism eliminates the bacteria directly from the bloodstream.	No	It’s a test that will show which antibiotics is better to treat the infection caused by a bacteria, that was already detected in the culture test.	Responses that contained viruses as microorganisms fought by antibiotics	correct answers that only talk about eliminating, killing, fighting, microorganism/bacteria	Disagree	Disagree	Disagree	Disagree	Agree	Agree	Agree	Disagree	No	No	Yes	recyclable waste	Yes	Yes	Yes	Wrong answer in any way possible
Female	34	31-45	PR	South	Postgraduate specialization	Yes	Yes	the antibiotic is incapable of harming the bacteria.	Yes	It’s a test that will show which antibiotics is better to treat the infection caused by a bacteria, that was already detected in the culture test.	Other (animals only, humans only, none of the above, incomplete answer...)	correct answers that only talk about eliminating, killing, fighting, microorganism/bacteria	Disagree	Disagree	Disagree	Disagree	Agree	Agree	Disagree	Disagree	Yes	No	Yes	recyclable waste	Yes	Yes	Yes	Wrong answer in any way possible
Female	38	31-45	MG	Southeast	Master’s or Doctorate degree	Yes	Yes	the antibiotic is incapable of harming the bacteria.	Yes	It’s a test that will show which antibiotics is better to treat the infection caused by a bacteria, that was already detected in the culture test.	To treat diseases in humans and animals / treat bacterial infections, fight bacteria	correct answers that only talk about eliminating, killing, fighting, microorganism/bacteria	Disagree	Disagree	Disagree	Disagree	Agree	Disagree	Disagree	Disagree	Yes	Yes	Yes	Dispose of at a pharmacy, health unit, hospital, or other collection points specifically for this purpose	Yes	Yes	Yes	Checked all five antimicrobials and only the five.
Male	40	31-45	SP	Southeast	Postgraduate specialization	Yes	Yes	the antibiotic is incapable of harming the bacteria.	Yes	It’s a test that will show which antibiotics is better to treat the infection caused by a bacteria, that was already detected in the culture test.	To treat diseases in humans and animals / treat bacterial infections, fight bacteria	correct answers that only talk about eliminating, killing, fighting, microorganism/bacteria	Disagree	Disagree	Disagree	Disagree	Agree	Disagree	Disagree	Disagree	No	No	Yes	Dispose of at a pharmacy, health unit, hospital, or other collection points specifically for this purpose	Yes	Yes	Yes	Wrong answer in any way possible
Female	20	18-30	SP	Southeast	Incomplete higher education	Yes	Yes	the antibiotic is incapable of harming the bacteria.	Yes	It’s a test that will show which antibiotics is better to treat the infection caused by a bacteria, that was already detected in the culture test.	To treat diseases in humans and animals / treat bacterial infections, fight bacteria	correct answers that only talk about eliminating, killing, fighting, microorganism/bacteria	Disagree	Disagree	Disagree	Disagree	Agree	Disagree	Disagree	Disagree	No	No	Yes	common waste	Yes	No	No	Wrong answer in any way possible
Female	18	18-30	SP	Southeast	High School graduate or lower	No	Yes	the antibiotic is incapable of harming the bacteria.	No	It’s a test that will show which antibiotics is better to treat the infection caused by a bacteria, that was already detected in the culture test.	To treat diseases in humans and animals / treat bacterial infections, fight bacteria	correct answers that only talk about eliminating, killing, fighting, microorganism/bacteria	Disagree	Disagree	Disagree	Disagree	Disagree	Agree	Disagree	Disagree	No	Yes	Yes	recyclable waste	Yes	Yes	Yes	Wrong answer in any way possible
Female	19	18-30	SP	Southeast	Incomplete higher education	Yes	Yes	the human’s organism eliminates the bacteria directly from the bloodstream.	Yes	It’s a test that will show which antibiotics is better to treat the infection caused by a bacteria, that was already detected in the culture test.	To treat diseases in humans and animals / treat bacterial infections, fight bacteria	correct answers that only talk about eliminating, killing, fighting, microorganism/bacteria	Disagree	Disagree	Agree	Disagree	Disagree	Agree	Disagree	Disagree	Yes	I rather not answer	Yes	recyclable waste	Yes	No	No	Checked all five antimicrobials and only the five.
Male	21	18-30	SP	Southeast	Incomplete higher education	Yes	Yes	the antibiotic is incapable of harming the bacteria.	Yes	It’s a test that will show which antibiotics is better to treat the infection caused by a bacteria, that was already detected in the culture test.	Select the option in which you consider the use of antibiotics appropriate:	correct answers that only talk about eliminating, killing, fighting, microorganism/bacteria	Disagree	Disagree	Disagree	Disagree	Agree	Disagree	Disagree	Disagree	No	No	Yes	common waste	Yes	Yes	No	Checked all five antimicrobials and only the five.
Female	42	31-45	SP	Southeast	Bachelor’s degree	Yes	No	the antibiotic is incapable of harming the bacteria.	No	It’s a test, in which the patient affected by infection, takes different types of antibiotics, to check which one of them is more effective to the organism.	To treat diseases in humans and animals / treat bacterial infections, fight bacteria	correct answers that only talk about eliminating, killing, fighting, microorganism/bacteria	Disagree	Disagree	Disagree	Disagree	Agree	Disagree	Disagree	Disagree	No	No	Yes	Dispose of at a pharmacy, health unit, hospital, or other collection points specifically for this purpose	No	Yes	No	Wrong answer in any way possible
Male	45	31-45	SP	Southeast	Master’s or Doctorate degree	Yes	Yes	the antibiotic is incapable of harming the bacteria.	Yes	It’s a test that will show which antibiotics is better to treat the infection caused by a bacteria, that was already detected in the culture test.	To treat diseases in humans and animals / treat bacterial infections, fight bacteria	correct answers that only talk about eliminating, killing, fighting, microorganism/bacteria	Disagree	Disagree	Disagree	Disagree	Agree	Disagree	Disagree	Disagree	No	No	Yes	Dispose of at a pharmacy, health unit, hospital, or other collection points specifically for this purpose	Yes	No	No	Wrong answer in any way possible
Female	19	18-30	SP	Southeast	Incomplete higher education	Yes	Yes	the antibiotic is incapable of harming the bacteria.	No	It’s a test that will show which antibiotics is better to treat the infection caused by a bacteria, that was already detected in the culture test.	To treat diseases in humans and animals / treat bacterial infections, fight bacteria	correct answers that only talk about eliminating, killing, fighting, microorganism/bacteria	Disagree	Disagree	Disagree	Disagree	Agree	Agree	Disagree	Disagree	No	No	Yes	recyclable waste	Yes	Yes	No	Wrong answer in any way possible
Female	20	18-30	SP	Southeast	Incomplete higher education	No	Yes	the antibiotic is incapable of harming the bacteria.	No	It’s a test, in which the patient affected by infection, takes different types of antibiotics, to check which one of them is more effective to the organism.	Responses that contained viruses as microorganisms fought by antibiotics	correct answers that only talk about eliminating, killing, fighting, microorganism/bacteria	Disagree	Disagree	Disagree	Disagree	Disagree	Disagree	Disagree	Disagree	Yes	No	Yes	common waste	Yes	Yes	No	Checked all five antimicrobials and only the five.
Female	21	18-30	SP	Southeast	Incomplete higher education	Yes	Yes	the antibiotic is incapable of harming the bacteria.	Yes	It’s a test that will show which antibiotics is better to treat the infection caused by a bacteria, that was already detected in the culture test.	To treat diseases in humans and animals / treat bacterial infections, fight bacteria	correct answers that only talk about eliminating, killing, fighting, microorganism/bacteria	Disagree	Disagree	Disagree	Disagree	Agree	Agree	Agree	Disagree	No	Yes	Yes	common waste	Yes	Yes	No	Wrong answer in any way possible
Male	32	31-45	SP	Southeast	Incomplete higher education	Yes	Yes	the antibiotic is incapable of harming the bacteria.	Yes	It’s a test that will show which antibiotics is better to treat the infection caused by a bacteria, that was already detected in the culture test.	To treat diseases in humans and animals / treat bacterial infections, fight bacteria	correct answers that only talk about eliminating, killing, fighting, microorganism/bacteria	Disagree	Agree	Disagree	Disagree	Agree	Disagree	Disagree	Disagree	No	Yes	Yes	Dispose of at a pharmacy, health unit, hospital, or other collection points specifically for this purpose	Yes	Yes	No	Checked all five antimicrobials and only the five.
Female	18	18-30	SP	Southeast	High School graduate or lower	No	Yes	the antibiotic is incapable of harming the bacteria.	No	It’s a test that will show which antibiotics is better to treat the infection caused by a bacteria, that was already detected in the culture test.	Other (animals only, humans only, none of the above, incomplete answer...)	correct answers that only talk about eliminating, killing, fighting, microorganism/bacteria	Disagree	Disagree	Disagree	Disagree	Agree	Agree	Disagree	Disagree	No	No	Yes	common waste	Yes	Yes	No	Wrong answer in any way possible
Male	20	18-30	SP	Southeast	Incomplete higher education	Yes	Yes	the antibiotic is incapable of harming the bacteria.	Yes	It’s a test that will show which antibiotics is better to treat the infection caused by a bacteria, that was already detected in the culture test.	To treat diseases in humans and animals / treat bacterial infections, fight bacteria	correct answers that only talk about eliminating, killing, fighting, microorganism/bacteria	Disagree	Disagree	Disagree	Disagree	Disagree	Disagree	Disagree	Disagree	Yes	No	Yes	recyclable waste	Yes	Yes	Yes	Wrong answer in any way possible
Male	20	18-30	SP	Southeast	Incomplete higher education	Yes	Yes	the antibiotic is incapable of harming the bacteria.	Yes	It’s a test that will show which antibiotics is better to treat the infection caused by a bacteria, that was already detected in the culture test.	To treat diseases in humans and animals / treat bacterial infections, fight bacteria	correct answers that only talk about eliminating, killing, fighting, microorganism/bacteria	Disagree	Disagree	Disagree	Disagree	Agree	Agree	Disagree	Disagree	Yes	No	Yes	common waste	Yes	Yes	Yes	Wrong answer in any way possible
Female	19	18-30	SP	Southeast	Incomplete higher education	Yes	Yes	the antibiotic is incapable of harming the bacteria.	Yes	It’s a test that will show which antibiotics is better to treat the infection caused by a bacteria, that was already detected in the culture test.	To treat diseases in humans and animals / treat bacterial infections, fight bacteria	correct answers that only talk about eliminating, killing, fighting, microorganism/bacteria	Disagree	Disagree	Disagree	Disagree	Agree	Disagree	Disagree	Disagree	Yes	No	Yes	common waste	No	No	No	Wrong answer in any way possible
Male	20	18-30	SP	Southeast	Incomplete higher education	Yes	Yes	the antibiotic is incapable of harming the bacteria.	No	It’s a test that will show which antibiotics is better to treat the infection caused by a bacteria, that was already detected in the culture test.	Other (animals only, humans only, none of the above, incomplete answer...)	correct answers that only talk about eliminating, killing, fighting, microorganism/bacteria	Disagree	Disagree	Disagree	Disagree	Disagree	Disagree	Disagree	Disagree	No	Yes	Yes	recyclable waste	Yes	Yes	No	Wrong answer in any way possible
Male	20	18-30	SP	Southeast	Incomplete higher education	Yes	Yes	the antibiotic is incapable of harming the bacteria.	Yes	It’s a test that will show which antibiotics is better to treat the infection caused by a bacteria, that was already detected in the culture test.	To treat diseases in humans and animals / treat bacterial infections, fight bacteria	correct answers that only talk about eliminating, killing, fighting, microorganism/bacteria	Disagree	Disagree	Disagree	Disagree	Agree	Agree	Disagree	Disagree	No	No	Yes	Dispose of at a pharmacy, health unit, hospital, or other collection points specifically for this purpose	Yes	Yes	No	Wrong answer in any way possible
Female	20	18-30	SP	Southeast	Incomplete higher education	Yes	Yes	the antibiotic is incapable of harming the bacteria.	No	It’s a test that will show which antibiotics is better to treat the infection caused by a bacteria, that was already detected in the culture test.	To treat diseases in humans and animals / treat bacterial infections, fight bacteria	correct answers that only talk about eliminating, killing, fighting, microorganism/bacteria	Disagree	Disagree	Disagree	Disagree	Agree	Agree	Agree	Disagree	No	No	Yes	common waste	Yes	Yes	Yes	Wrong answer in any way possible
Male	21	18-30	SP	Southeast	Incomplete higher education	Yes	Yes	the antibiotic is incapable of harming the bacteria.	Yes	It’s a test that will show which antibiotics is better to treat the infection caused by a bacteria, that was already detected in the culture test.	To treat diseases in humans and animals / treat bacterial infections, fight bacteria	correct answers that only talk about eliminating, killing, fighting, microorganism/bacteria	Disagree	Disagree	Disagree	Disagree	Agree	Agree	Disagree	Disagree	No	Yes	Yes	recyclable waste	Yes	Yes	No	Checked all five antimicrobials and only the five.
Female	43	31-45	SC	South	Postgraduate specialization	Yes	Yes	the antibiotic is incapable of harming the bacteria.	Yes	It’s a test that will show which antibiotics is better to treat the infection caused by a bacteria, that was already detected in the culture test.	To treat diseases in humans and animals / treat bacterial infections, fight bacteria	correct answers that only talk about eliminating, killing, fighting, microorganism/bacteria	Disagree	Disagree	Disagree	Disagree	Agree	Disagree	Disagree	Disagree	Yes	No	Yes	common waste	Yes	Yes	Yes	Checked all five antimicrobials and only the five.
Male	20	18-30	SP	Southeast	Incomplete higher education	Yes	Yes	the antibiotic is incapable of harming the bacteria.	Yes	It’s a test that will show which antibiotics is better to treat the infection caused by a bacteria, that was already detected in the culture test.	To treat diseases in humans and animals / treat bacterial infections, fight bacteria	correct answers that only talk about eliminating, killing, fighting, microorganism/bacteria	Disagree	Disagree	Disagree	Disagree	Agree	Disagree	Disagree	Disagree	No	No	Yes	Dispose of at a pharmacy, health unit, hospital, or other collection points specifically for this purpose	Yes	Yes	No	Wrong answer in any way possible
Male	22	18-30	SP	Southeast	Incomplete higher education	No	Yes	the human’s organism eliminates the bacteria directly from the bloodstream.	No	It’s a test that will show which antibiotics is better to treat the infection caused by a bacteria, that was already detected in the culture test.	Responses that contained viruses as microorganisms fought by antibiotics	correct answers that only talk about eliminating, killing, fighting, microorganism/bacteria	Disagree	Disagree	Disagree	Disagree	Agree	Agree	Disagree	Disagree	Yes	No	Yes	Dispose of at a pharmacy, health unit, hospital, or other collection points specifically for this purpose	Yes	Yes	Yes	Wrong answer in any way possible
Female	46	46-60	RO	North	Postgraduate specialization	Yes	Yes	the antibiotic is incapable of harming the bacteria.	No	It’s a test, in which the patient affected by infection, takes different types of antibiotics, to check which one of them is more effective to the organism.	To treat diseases in humans and animals / treat bacterial infections, fight bacteria	correct answers that only talk about eliminating, killing, fighting, microorganism/bacteria	Disagree	Disagree	Disagree	Disagree	Agree	Agree	Disagree	Disagree	No	Yes	No	common waste	Yes	Yes	Yes	Wrong answer in any way possible
Male	26	18-30	SP	Southeast	Incomplete higher education	Yes	Yes	the antibiotic is incapable of harming the bacteria.	No	It’s a test that will show which antibiotics is better to treat the infection caused by a bacteria, that was already detected in the culture test.	To treat diseases in humans and animals / treat bacterial infections, fight bacteria	correct answers that only talk about eliminating, killing, fighting, microorganism/bacteria	Disagree	Disagree	Disagree	Disagree	Agree	Disagree	Disagree	Disagree	Yes	No	Yes	recyclable waste	Yes	Yes	Yes	Wrong answer in any way possible
Female	45	31-45	RJ	Southeast	Bachelor’s degree	Yes	Yes	the antibiotic is incapable of harming the bacteria.	Yes	It’s a test that will show which antibiotics is better to treat the infection caused by a bacteria, that was already detected in the culture test.	To treat diseases in humans and animals / treat bacterial infections, fight bacteria	correct answers that only talk about eliminating, killing, fighting, microorganism/bacteria	Disagree	Disagree	Disagree	Disagree	Agree	Disagree	Disagree	Disagree	Yes	I rather not answer	Yes	Dispose of at a pharmacy, health unit, hospital, or other collection points specifically for this purpose	Yes	No	No	Checked all five antimicrobials and only the five.
Female	26	18-30	SP	Southeast	Bachelor’s degree	Yes	Yes	the antibiotic is incapable of harming the bacteria.	Yes	It’s a test that will show which antibiotics is better to treat the infection caused by a bacteria, that was already detected in the culture test.	To treat diseases in humans and animals / treat bacterial infections, fight bacteria	correct answers that only talk about eliminating, killing, fighting, microorganism/bacteria	Disagree	Disagree	Disagree	Disagree	Agree	Disagree	Disagree	Disagree	No	Yes	Yes	recyclable waste	Yes	Yes	Yes	Checked all five antimicrobials and only the five.
Male	57	46-60	SP	Southeast	Postgraduate specialization	Yes	Yes	the antibiotic is incapable of harming the bacteria.	No	It’s a test that will show which antibiotics is better to treat the infection caused by a bacteria, that was already detected in the culture test.	Responses that contained viruses as microorganisms fought by antibiotics	correct answers that only talk about eliminating, killing, fighting, microorganism/bacteria	Disagree	Disagree	Disagree	Disagree	Disagree	Disagree	Disagree	Disagree	Yes	No	Yes	Dispose of at a pharmacy, health unit, hospital, or other collection points specifically for this purpose	Yes	Yes	Yes	Wrong answer in any way possible
Female	21	18-30	SP	Southeast	Incomplete higher education	No	Yes	the antibiotic is incapable of harming the bacteria.	Yes	It’s a test that will show which antibiotics is better to treat the infection caused by a bacteria, that was already detected in the culture test.	To treat diseases in humans and animals / treat bacterial infections, fight bacteria	correct answers that only talk about eliminating, killing, fighting, microorganism/bacteria	Disagree	Disagree	Disagree	Disagree	Agree	Disagree	Disagree	Disagree	Yes	No	Yes	recyclable waste	Yes	Yes	No	Wrong answer in any way possible
Female	29	18-30	SP	Southeast	High School graduate or lower	No	No	a bacteria is capable of eliminating the bacteria from the organism.	No	It’s a test that will show which antibiotics is better to treat the infection caused by a bacteria, that was already detected in the culture test.	Other (animals only, humans only, none of the above, incomplete answer...)	Others (has virus in the response, relieves pain/symptoms, increases immunity, gives energy...)	Disagree	Agree	Agree	Agree	Agree	Agree	Disagree	Disagree	Yes	No	Yes	common waste	Yes	No	No	Wrong answer in any way possible
Female	19	18-30	SP	Southeast	Incomplete higher education	Yes	Yes	the antibiotic is incapable of harming the bacteria.	Yes	It’s a test that will show which antibiotics is better to treat the infection caused by a bacteria, that was already detected in the culture test.	To treat diseases in humans and animals / treat bacterial infections, fight bacteria	correct answers that only talk about eliminating, killing, fighting, microorganism/bacteria	Disagree	Disagree	Disagree	Disagree	Agree	Agree	Disagree	Disagree	No	No	Yes	recyclable waste	No	No	Yes	Wrong answer in any way possible
Female	27	18-30	RJ	Southeast	Incomplete higher education	Yes	Yes	the antibiotic is incapable of harming the bacteria.	Yes	It’s a test that will show which antibiotics is better to treat the infection caused by a bacteria, that was already detected in the culture test.	To treat diseases in humans and animals / treat bacterial infections, fight bacteria	correct answers that only talk about eliminating, killing, fighting, microorganism/bacteria	Disagree	Disagree	Disagree	Disagree	Agree	Disagree	Disagree	Disagree	Yes	Yes	Yes	common waste	Yes	No	No	Checked all five antimicrobials and only the five.
Male	53	46-60	SP	Southeast	High School graduate or lower	Yes	Yes	the antibiotic is incapable of harming the bacteria.	No	It’s a test that will show which antibiotics is better to treat the infection caused by a bacteria, that was already detected in the culture test.	To treat diseases in humans and animals / treat bacterial infections, fight bacteria	correct answers that only talk about eliminating, killing, fighting, microorganism/bacteria	Disagree	Disagree	Disagree	Disagree	Agree	Disagree	Disagree	Disagree	Yes	No	Yes	recyclable waste	Yes	Yes	No	Checked all five antimicrobials and only the five.
Male	18	18-30	SP	Southeast	Incomplete higher education	Yes	Yes	the antibiotic is incapable of harming the bacteria.	No	It’s a test that will show which antibiotics is better to treat the infection caused by a bacteria, that was already detected in the culture test.	To treat diseases in humans and animals / treat bacterial infections, fight bacteria	correct answers that only talk about eliminating, killing, fighting, microorganism/bacteria	Disagree	Disagree	Disagree	Disagree	Disagree	Agree	Disagree	Disagree	No	Yes	Yes	recyclable waste	Yes	Yes	No	Wrong answer in any way possible
Female	37	31-45	SP	Southeast	Master’s or Doctorate degree	Yes	Yes	the antibiotic is incapable of harming the bacteria.	Yes	It’s a test that will show which antibiotics is better to treat the infection caused by a bacteria, that was already detected in the culture test.	To treat diseases in humans and animals / treat bacterial infections, fight bacteria	correct answers that only talk about eliminating, killing, fighting, microorganism/bacteria	Disagree	Disagree	Disagree	Disagree	Agree	Disagree	Disagree	Disagree	Yes	Yes	Yes	recyclable waste	Yes	No	No	Checked all five antimicrobials and only the five.
Male	23	18-30	SP	Southeast	Bachelor’s degree	No	Yes	the antibiotic is incapable of harming the bacteria.	No	It’s a test that will show which antibiotics is better to treat the infection caused by a bacteria, that was already detected in the culture test.	To treat diseases in humans and animals / treat bacterial infections, fight bacteria	correct answers that only talk about eliminating, killing, fighting, microorganism/bacteria	Disagree	Disagree	Disagree	Disagree	Agree	Agree	Disagree	Disagree	No	Yes	No	common waste	Yes	Yes	No	Wrong answer in any way possible
Male	36	31-45	SP	Southeast	Master’s or Doctorate degree	Yes	Yes	the antibiotic is incapable of harming the bacteria.	No	It’s a test that will show which antibiotics is better to treat the infection caused by a bacteria, that was already detected in the culture test.	To treat diseases in humans and animals / treat bacterial infections, fight bacteria	correct answers that only talk about eliminating, killing, fighting, microorganism/bacteria	Disagree	Disagree	Disagree	Disagree	Agree	Disagree	Disagree	Disagree	Yes	Yes	Yes	Dispose of at a pharmacy, health unit, hospital, or other collection points specifically for this purpose	Yes	Yes	Yes	Wrong answer in any way possible
Male	53	46-60	SP	Southeast	Postgraduate specialization	Yes	Yes	the antibiotic is incapable of harming the bacteria.	Yes	It’s a test that will show which antibiotics is better to treat the infection caused by a bacteria, that was already detected in the culture test.	Other (animals only, humans only, none of the above, incomplete answer...)	correct answers that only talk about eliminating, killing, fighting, microorganism/bacteria	Disagree	Disagree	Disagree	Disagree	Agree	Disagree	Disagree	Disagree	Yes	Yes	Yes	common waste	Yes	Yes	Yes	Checked all five antimicrobials and only the five.
Female	44	31-45	SP	Southeast	High School graduate or lower	No	No	the antibiotic is incapable of harming the bacteria.	No	It’s a test that will show which antibiotics is better to treat the infection caused by a bacteria, that was already detected in the culture test.	Responses that contained viruses as microorganisms fought by antibiotics	correct answers that only talk about eliminating, killing, fighting, microorganism/bacteria	Disagree	Disagree	Disagree	Disagree	Disagree	Disagree	Disagree	Disagree	No	No	Yes	common waste	No	Yes	Yes	Wrong answer in any way possible
Female	20	18-30	SP	Southeast	Incomplete higher education	Yes	Yes	the antibiotic is incapable of harming the bacteria.	Yes	It’s a test that will show which antibiotics is better to treat the infection caused by a bacteria, that was already detected in the culture test.	To treat diseases in humans and animals / treat bacterial infections, fight bacteria	correct answers that only talk about eliminating, killing, fighting, microorganism/bacteria	Disagree	Disagree	Disagree	Disagree	Agree	Agree	Disagree	Disagree	No	No	Yes	common waste	Yes	Yes	Yes	Wrong answer in any way possible
Male	36	31-45	SP	Southeast	Master’s or Doctorate degree	Yes	Yes	the antibiotic is incapable of harming the bacteria.	Yes	It’s a test that will show which antibiotics is better to treat the infection caused by a bacteria, that was already detected in the culture test.	To treat diseases in humans and animals / treat bacterial infections, fight bacteria	correct answers that only talk about eliminating, killing, fighting, microorganism/bacteria	Disagree	Disagree	Disagree	Disagree	Agree	Agree	Disagree	Disagree	No	No	Yes	Dispose of at a pharmacy, health unit, hospital, or other collection points specifically for this purpose	Yes	Yes	Yes	Wrong answer in any way possible
Male	20	18-30	SP	Southeast	Incomplete higher education	Yes	Yes	the antibiotic is incapable of harming the bacteria.	Yes	It’s a test that will show which antibiotics is better to treat the infection caused by a bacteria, that was already detected in the culture test.	Select the option in which you consider the use of antibiotics appropriate:	correct answers that only talk about eliminating, killing, fighting, microorganism/bacteria	Disagree	Disagree	Disagree	Disagree	Agree	Disagree	Disagree	Disagree	Yes	Yes	Yes	recyclable waste	Yes	Yes	No	Checked all five antimicrobials and only the five.
Female	18	18-30	SP	Southeast	Incomplete higher education	No	Yes	the antibiotic is incapable of harming the bacteria.	No	It’s a test that will show which antibiotics is better to treat the infection caused by a bacteria, that was already detected in the culture test.	Responses that contained viruses as microorganisms fought by antibiotics	correct answers that only talk about eliminating, killing, fighting, microorganism/bacteria	Disagree	Agree	Disagree	Disagree	Agree	Agree	Disagree	Disagree	No	No	Yes	common waste	Yes	No	No	Wrong answer in any way possible
Female	18	18-30	SP	Southeast	Incomplete higher education	Yes	Yes	the antibiotic is incapable of harming the bacteria.	No	It’s a test that will show which antibiotics is better to treat the infection caused by a bacteria, that was already detected in the culture test.	To treat diseases in humans and animals / treat bacterial infections, fight bacteria	correct answers that only talk about eliminating, killing, fighting, microorganism/bacteria	Disagree	Disagree	Disagree	Agree	Agree	Agree	Disagree	Disagree	No	Yes	No	common waste	Yes	Yes	Yes	Checked all five antimicrobials and only the five.
Female	19	18-30	SP	Southeast	High School graduate or lower	Yes	Yes	the antibiotic is incapable of harming the bacteria.	No	It’s a test that will show which antibiotics is better to treat the infection caused by a bacteria, that was already detected in the culture test.	To treat diseases in humans and animals / treat bacterial infections, fight bacteria	correct answers that only talk about eliminating, killing, fighting, microorganism/bacteria	Disagree	Disagree	Disagree	Disagree	Agree	Agree	Disagree	Disagree	No	No	Yes	common waste	Yes	Yes	Yes	Wrong answer in any way possible
Female	25	18-30	SP	Southeast	Bachelor’s degree	Yes	Yes	the antibiotic is incapable of harming the bacteria.	Yes	It’s a test that will show which antibiotics is better to treat the infection caused by a bacteria, that was already detected in the culture test.	To treat diseases in humans and animals / treat bacterial infections, fight bacteria	correct answers that only talk about eliminating, killing, fighting, microorganism/bacteria	Disagree	Disagree	Disagree	Disagree	Agree	Disagree	Disagree	Disagree	Yes	No	Yes	Dispose of at a pharmacy, health unit, hospital, or other collection points specifically for this purpose	Yes	Yes	Yes	Checked all five antimicrobials and only the five.
Male	18	18-30	SP	Southeast	Incomplete higher education	Yes	Yes	the antibiotic is incapable of harming the bacteria.	No	It’s a test, in which the patient affected by infection, takes different types of antibiotics, to check which one of them is more effective to the organism.	Responses that contained viruses as microorganisms fought by antibiotics	correct answers that only talk about eliminating, killing, fighting, microorganism/bacteria	Disagree	Disagree	Disagree	Disagree	Agree	Agree	Disagree	Disagree	No	No	Yes	recyclable waste	Yes	Yes	No	Wrong answer in any way possible
Female	19	18-30	SP	Southeast	Incomplete higher education	Yes	Yes	the antibiotic is incapable of harming the bacteria.	No	It’s a test that will show which antibiotics is better to treat the infection caused by a bacteria, that was already detected in the culture test.	Responses that contained viruses as microorganisms fought by antibiotics	correct answers that only talk about eliminating, killing, fighting, microorganism/bacteria	Disagree	Disagree	Disagree	Disagree	Disagree	Disagree	Disagree	Disagree	No	No	Yes	common waste	Yes	Yes	Yes	Wrong answer in any way possible
Male	26	18-30	SP	Southeast	Bachelor’s degree	Yes	Yes	the antibiotic is incapable of harming the bacteria.	Yes	It’s a test that will show which antibiotics is better to treat the infection caused by a bacteria, that was already detected in the culture test.	Select the option in which you consider the use of antibiotics appropriate:	correct answers that only talk about eliminating, killing, fighting, microorganism/bacteria	Disagree	Disagree	Disagree	Disagree	Agree	Agree	Disagree	Disagree	No	No	Yes	Dispose of at a pharmacy, health unit, hospital, or other collection points specifically for this purpose	Yes	Yes	No	Checked all five antimicrobials and only the five.
Male	19	18-30	SP	Southeast	Incomplete higher education	Yes	Yes	the antibiotic is incapable of harming the bacteria.	Yes	It’s a test that will show which antibiotics is better to treat the infection caused by a bacteria, that was already detected in the culture test.	Select the option in which you consider the use of antibiotics appropriate:	correct answers that only talk about eliminating, killing, fighting, microorganism/bacteria	Disagree	Disagree	Disagree	Disagree	Agree	Agree	Disagree	Disagree	Yes	No	Yes	Dispose of at a pharmacy, health unit, hospital, or other collection points specifically for this purpose	Yes	Yes	Yes	Wrong answer in any way possible
Female	20	18-30	SP	Southeast	High School graduate or lower	Yes	Yes	the antibiotic is incapable of harming the bacteria.	Yes	It’s a test that will show which antibiotics is better to treat the infection caused by a bacteria, that was already detected in the culture test.	To treat diseases in humans and animals / treat bacterial infections, fight bacteria	correct answers that only talk about eliminating, killing, fighting, microorganism/bacteria	Disagree	Disagree	Disagree	Disagree	Agree	Agree	Disagree	Disagree	No	No	Yes	recyclable waste	Yes	No	Yes	Wrong answer in any way possible
Female	46	46-60	SP	Southeast	Master’s or Doctorate degree	Yes	Yes	the antibiotic is incapable of harming the bacteria.	Yes	It’s a test that will show which antibiotics is better to treat the infection caused by a bacteria, that was already detected in the culture test.	To treat diseases in humans and animals / treat bacterial infections, fight bacteria	correct answers that only talk about eliminating, killing, fighting, microorganism/bacteria	Disagree	Disagree	Disagree	Disagree	Agree	Disagree	Disagree	Disagree	Yes	Yes	Yes	Dispose of at a pharmacy, health unit, hospital, or other collection points specifically for this purpose	Yes	Yes	Yes	Checked all five antimicrobials and only the five.
Female	51	46-60	PR	South	Bachelor’s degree	Yes	Yes	the antibiotic is incapable of harming the bacteria.	Yes	It’s a test that will show which antibiotics is better to treat the infection caused by a bacteria, that was already detected in the culture test.	To treat diseases in humans and animals / treat bacterial infections, fight bacteria	correct answers that only talk about eliminating, killing, fighting, microorganism/bacteria	Disagree	Disagree	Disagree	Disagree	Agree	Disagree	Disagree	Disagree	No	Yes	Yes	recyclable waste	Yes	Yes	Yes	Checked all five antimicrobials and only the five.
Female	28	18-30	SP	Southeast	Master’s or Doctorate degree	Yes	Yes	the antibiotic is incapable of harming the bacteria.	Yes	It’s a test that will show which antibiotics is better to treat the infection caused by a bacteria, that was already detected in the culture test.	To treat diseases in humans and animals / treat bacterial infections, fight bacteria	correct answers that only talk about eliminating, killing, fighting, microorganism/bacteria	Disagree	Disagree	Disagree	Disagree	Agree	Disagree	Disagree	Disagree	No	Yes	Yes	common waste	Yes	No	No	Wrong answer in any way possible
Female	18	18-30	SP	Southeast	Incomplete higher education	Yes	Yes	the antibiotic is incapable of harming the bacteria.	No	It’s a test that will show which antibiotics is better to treat the infection caused by a bacteria, that was already detected in the culture test.	To treat diseases in humans and animals / treat bacterial infections, fight bacteria	correct answers that only talk about eliminating, killing, fighting, microorganism/bacteria	Disagree	Disagree	Disagree	Disagree	Agree	Agree	Disagree	Disagree	No	Yes	Yes	common waste	Yes	Yes	Yes	Wrong answer in any way possible
Female	21	18-30	SP	Southeast	Incomplete higher education	Yes	Yes	the antibiotic is incapable of harming the bacteria.	Yes	It’s a test that will show which antibiotics is better to treat the infection caused by a bacteria, that was already detected in the culture test.	To treat diseases in humans and animals / treat bacterial infections, fight bacteria	correct answers that only talk about eliminating, killing, fighting, microorganism/bacteria	Disagree	Disagree	Disagree	Disagree	Agree	Agree	Disagree	Disagree	Yes	No	Yes	common waste	Yes	Yes	No	Wrong answer in any way possible
Female	46	46-60	SP	Southeast	High School graduate or lower	Yes	Yes	the antibiotic is incapable of harming the bacteria.	Yes	It’s a test that will show which antibiotics is better to treat the infection caused by a bacteria, that was already detected in the culture test.	To treat diseases in humans and animals / treat bacterial infections, fight bacteria	correct answers that only talk about eliminating, killing, fighting, microorganism/bacteria	Disagree	Disagree	Disagree	Disagree	Agree	Disagree	Disagree	Disagree	No	No	Yes	common waste	Yes	Yes	Yes	Checked all five antimicrobials and only the five.
Male	53	46-60	SP	Southeast	High School graduate or lower	Yes	No	the antibiotic is incapable of harming the bacteria.	No	It’s a test that will show which antibiotics is better to treat the infection caused by a bacteria, that was already detected in the culture test.	Responses that contained viruses as microorganisms fought by antibiotics	correct answers that only talk about eliminating, killing, fighting, microorganism/bacteria	Disagree	Disagree	Disagree	Disagree	Agree	Disagree	Disagree	Disagree	No	No	Yes	recyclable waste	Yes	No	No	Wrong answer in any way possible
Female	19	18-30	SP	Southeast	Incomplete higher education	Yes	Yes	the antibiotic is incapable of harming the bacteria.	No	It’s a test that will show which antibiotics is better to treat the infection caused by a bacteria, that was already detected in the culture test.	To treat diseases in humans and animals / treat bacterial infections, fight bacteria	correct answers that only talk about eliminating, killing, fighting, microorganism/bacteria	Disagree	Disagree	Disagree	Disagree	Agree	Agree	Disagree	Disagree	Yes	Yes	Yes	common waste	Yes	Yes	Yes	Wrong answer in any way possible
Female	19	18-30	SP	Southeast	Incomplete higher education	Yes	Yes	the antibiotic is incapable of harming the bacteria.	No	It’s a test that will show which antibiotics is better to treat the infection caused by a bacteria, that was already detected in the culture test.	To treat diseases in humans and animals / treat bacterial infections, fight bacteria	correct answers that only talk about eliminating, killing, fighting, microorganism/bacteria	Disagree	Disagree	Disagree	Disagree	Disagree	Agree	Disagree	Disagree	No	Yes	Yes	recyclable waste	Yes	Yes	No	Wrong answer in any way possible
Female	19	18-30	SP	Southeast	Incomplete higher education	No	Yes	the antibiotic is incapable of harming the bacteria.	Yes	It’s a test that will show which antibiotics is better to treat the infection caused by a bacteria, that was already detected in the culture test.	To treat diseases in humans and animals / treat bacterial infections, fight bacteria	correct answers that only talk about eliminating, killing, fighting, microorganism/bacteria	Disagree	Agree	Disagree	Disagree	Agree	Agree	Disagree	Disagree	No	No	Yes	common waste	Yes	Yes	Yes	Wrong answer in any way possible
Male	28	18-30	SP	Southeast	High School graduate or lower	Yes	No	the antibiotic is incapable of harming the bacteria.	No	It’s a test that will show which antibiotics is better to treat the infection caused by a bacteria, that was already detected in the culture test.	Responses that contained viruses as microorganisms fought by antibiotics	correct answers that only talk about eliminating, killing, fighting, microorganism/bacteria	Disagree	Disagree	Disagree	Disagree	Agree	Agree	Agree	Disagree	No	No	Yes	Dispose of at a pharmacy, health unit, hospital, or other collection points specifically for this purpose	Yes	Yes	Yes	Wrong answer in any way possible
Female	33	31-45	ES	Southeast	Postgraduate specialization	Yes	Yes	the antibiotic is incapable of harming the bacteria.	Yes	It’s a test that will show which antibiotics is better to treat the infection caused by a bacteria, that was already detected in the culture test.	To treat diseases in humans and animals / treat bacterial infections, fight bacteria	correct answers that only talk about eliminating, killing, fighting, microorganism/bacteria	Disagree	Disagree	Disagree	Disagree	Agree	Disagree	Disagree	Disagree	No	Yes	Yes	common waste	Yes	Yes	No	Wrong answer in any way possible
Female	31	31-45	SP	Southeast	Master’s or Doctorate degree	Yes	Yes	the antibiotic is incapable of harming the bacteria.	Yes	It’s a test that will show which antibiotics is better to treat the infection caused by a bacteria, that was already detected in the culture test.	To treat diseases in humans and animals / treat bacterial infections, fight bacteria	correct answers that only talk about eliminating, killing, fighting, microorganism/bacteria	Disagree	Disagree	Disagree	Disagree	Agree	Disagree	Disagree	Disagree	No	No	Yes	Dispose of at a pharmacy, health unit, hospital, or other collection points specifically for this purpose	Yes	Yes	No	Checked all five antimicrobials and only the five.
Female	25	18-30	SP	Southeast	Postgraduate specialization	Yes	Yes	the antibiotic is incapable of harming the bacteria.	Yes	It’s a test that will show which antibiotics is better to treat the infection caused by a bacteria, that was already detected in the culture test.	Select the option in which you consider the use of antibiotics appropriate:	correct answers that only talk about eliminating, killing, fighting, microorganism/bacteria	Disagree	Disagree	Disagree	Disagree	Agree	Disagree	Disagree	Disagree	Yes	No	Yes	Dispose of at a pharmacy, health unit, hospital, or other collection points specifically for this purpose	Yes	Yes	Yes	Wrong answer in any way possible
Prefer not to answer	18	18-30	SP	Southeast	Incomplete higher education	Yes	Yes	the antibiotic is incapable of harming the bacteria.	No	It’s a test that will show which antibiotics is better to treat the infection caused by a bacteria, that was already detected in the culture test.	To treat diseases in humans and animals / treat bacterial infections, fight bacteria	correct answers that only talk about eliminating, killing, fighting, microorganism/bacteria	Disagree	Disagree	Disagree	Disagree	Disagree	Disagree	Disagree	Disagree	No	I rather not answer	Yes	common waste	Yes	Yes	No	Wrong answer in any way possible
Male	28	18-30	SP	Southeast	High School graduate or lower	Yes	No	the antibiotic is incapable of harming the bacteria.	No	It’s a test that will show which antibiotics is better to treat the infection caused by a bacteria, that was already detected in the culture test.	Responses that contained viruses as microorganisms fought by antibiotics	correct answers that only talk about eliminating, killing, fighting, microorganism/bacteria	Disagree	Disagree	Disagree	Disagree	Agree	Agree	Agree	Disagree	No	No	Yes	Dispose of at a pharmacy, health unit, hospital, or other collection points specifically for this purpose	Yes	Yes	Yes	Wrong answer in any way possible
Male	53	46-60	SP	Southeast	Postgraduate specialization	Yes	Yes	the antibiotic is incapable of harming the bacteria.	Yes	It’s a test that will show which antibiotics is better to treat the infection caused by a bacteria, that was already detected in the culture test.	To treat diseases in humans and animals / treat bacterial infections, fight bacteria	correct answers that only talk about eliminating, killing, fighting, microorganism/bacteria	Disagree	Disagree	Disagree	Disagree	Agree	Disagree	Disagree	Disagree	Yes	No	Yes	recyclable waste	Yes	No	No	Wrong answer in any way possible
Female	25	18-30	MS	Mid-West	Incomplete higher education	Yes	Yes	the antibiotic is incapable of harming the bacteria.	Yes	It’s a test that will show which antibiotics is better to treat the infection caused by a bacteria, that was already detected in the culture test.	To treat diseases in humans and animals / treat bacterial infections, fight bacteria	correct answers that only talk about eliminating, killing, fighting, microorganism/bacteria	Disagree	Disagree	Disagree	Disagree	Agree	Disagree	Disagree	Disagree	No	No	Yes	recyclable waste	Yes	Yes	No	Checked all five antimicrobials and only the five.
Female	32	31-45	SP	Southeast	Bachelor’s degree	Yes	Yes	the antibiotic is incapable of harming the bacteria.	No	It’s a test that will show which antibiotics is better to treat the infection caused by a bacteria, that was already detected in the culture test.	To treat diseases in humans and animals / treat bacterial infections, fight bacteria	correct answers that only talk about eliminating, killing, fighting, microorganism/bacteria	Disagree	Disagree	Disagree	Disagree	Agree	Agree	Disagree	Disagree	Yes	Yes	Yes	Dispose of at a pharmacy, health unit, hospital, or other collection points specifically for this purpose	Yes	Yes	Yes	Wrong answer in any way possible
Female	18	18-30	SP	Southeast	Incomplete higher education	Yes	Yes	the antibiotic is incapable of harming the bacteria.	Yes	It’s a test that will show which antibiotics is better to treat the infection caused by a bacteria, that was already detected in the culture test.	To treat diseases in humans and animals / treat bacterial infections, fight bacteria	correct answers that only talk about eliminating, killing, fighting, microorganism/bacteria	Disagree	Disagree	Disagree	Disagree	Agree	Agree	Disagree	Disagree	Yes	No	Yes	recyclable waste	Yes	Yes	No	Checked all five antimicrobials and only the five.
Female	23	18-30	SP	Southeast	Postgraduate specialization	Yes	Yes	the antibiotic is incapable of harming the bacteria.	Yes	It’s a test that will show which antibiotics is better to treat the infection caused by a bacteria, that was already detected in the culture test.	To treat diseases in humans and animals / treat bacterial infections, fight bacteria	correct answers that only talk about eliminating, killing, fighting, microorganism/bacteria	Disagree	Disagree	Disagree	Disagree	Agree	Disagree	Disagree	Disagree	Yes	No	Yes	common waste	Yes	Yes	Yes	Checked all five antimicrobials and only the five.
Male	59	46-60	SP	Southeast	Bachelor’s degree	Yes	Yes	the antibiotic is incapable of harming the bacteria.	Yes	It’s a test that will show which antibiotics is better to treat the infection caused by a bacteria, that was already detected in the culture test.	To treat diseases in humans and animals / treat bacterial infections, fight bacteria	correct answers that only talk about eliminating, killing, fighting, microorganism/bacteria	Disagree	Disagree	Disagree	Disagree	Agree	Disagree	Disagree	Disagree	Yes	No	Yes	common waste	Yes	Yes	Yes	Checked all five antimicrobials and only the five.
Female	24	18-30	SP	Southeast	Postgraduate specialization	Yes	Yes	the antibiotic is incapable of harming the bacteria.	Yes	It’s a test that will show which antibiotics is better to treat the infection caused by a bacteria, that was already detected in the culture test.	To treat diseases in humans and animals / treat bacterial infections, fight bacteria	correct answers that only talk about eliminating, killing, fighting, microorganism/bacteria	Disagree	Disagree	Disagree	Disagree	Agree	Agree	Disagree	Disagree	No	No	Yes	Dispose of at a pharmacy, health unit, hospital, or other collection points specifically for this purpose	Yes	Yes	Yes	Checked all five antimicrobials and only the five.
Female	20	18-30	SP	Southeast	Incomplete higher education	Yes	Yes	the antibiotic is incapable of harming the bacteria.	Yes	It’s a test that will show which antibiotics is better to treat the infection caused by a bacteria, that was already detected in the culture test.	To treat diseases in humans and animals / treat bacterial infections, fight bacteria	correct answers that only talk about eliminating, killing, fighting, microorganism/bacteria	Disagree	Disagree	Disagree	Disagree	Agree	Agree	Disagree	Disagree	No	No	Yes	recyclable waste	Yes	Yes	No	Wrong answer in any way possible
Female	47	46-60	SP	Southeast	Postgraduate specialization	Yes	Yes	the antibiotic is incapable of harming the bacteria.	Yes	It’s a test that will show which antibiotics is better to treat the infection caused by a bacteria, that was already detected in the culture test.	Select the option in which you consider the use of antibiotics appropriate:	correct answers that only talk about eliminating, killing, fighting, microorganism/bacteria	Disagree	Disagree	Disagree	Disagree	Agree	Disagree	Disagree	Disagree	Yes	No	Yes	common waste	Yes	Yes	Yes	Checked all five antimicrobials and only the five.
Male	23	18-30	SP	Southeast	Incomplete higher education	Yes	Yes	the antibiotic is incapable of harming the bacteria.	No	It’s a test that will show which antibiotics is better to treat the infection caused by a bacteria, that was already detected in the culture test.	To treat diseases in humans and animals / treat bacterial infections, fight bacteria	correct answers that only talk about eliminating, killing, fighting, microorganism/bacteria	Disagree	Disagree	Disagree	Disagree	Disagree	Agree	Disagree	Disagree	No	Yes	Yes	Dispose of at a pharmacy, health unit, hospital, or other collection points specifically for this purpose	Yes	Yes	No	Wrong answer in any way possible
Female	24	18-30	RS	South	Incomplete higher education	Yes	Yes	the antibiotic is incapable of harming the bacteria.	Yes	It’s a test that will show which antibiotics is better to treat the infection caused by a bacteria, that was already detected in the culture test.	To treat diseases in humans and animals / treat bacterial infections, fight bacteria	correct answers that only talk about eliminating, killing, fighting, microorganism/bacteria	Disagree	Disagree	Disagree	Disagree	Agree	Disagree	Disagree	Disagree	No	No	Yes	recyclable waste	Yes	Yes	No	Checked all five antimicrobials and only the five.
Female	24	18-30	SP	Southeast	Incomplete higher education	Yes	Yes	the antibiotic is incapable of harming the bacteria.	No	It’s a test that will show which antibiotics is better to treat the infection caused by a bacteria, that was already detected in the culture test.	To treat diseases in humans and animals / treat bacterial infections, fight bacteria	correct answers that only talk about eliminating, killing, fighting, microorganism/bacteria	Disagree	Disagree	Disagree	Disagree	Agree	Disagree	Disagree	Disagree	No	No	Yes	common waste	Yes	No	Yes	Wrong answer in any way possible
Female	23	18-30	RJ	Southeast	Incomplete higher education	Yes	Yes	the antibiotic is incapable of harming the bacteria.	Yes	It’s a test that will show which antibiotics is better to treat the infection caused by a bacteria, that was already detected in the culture test.	Select the option in which you consider the use of antibiotics appropriate:	correct answers that only talk about eliminating, killing, fighting, microorganism/bacteria	Disagree	Disagree	Disagree	Disagree	Agree	Disagree	Disagree	Disagree	Yes	Yes	Yes	recyclable waste	Yes	Yes	No	Checked all five antimicrobials and only the five.
Female	34	31-45	TO	North	Bachelor’s degree	Yes	Yes	the antibiotic is incapable of harming the bacteria.	Yes	It’s a test that will show which antibiotics is better to treat the infection caused by a bacteria, that was already detected in the culture test.	To treat diseases in humans and animals / treat bacterial infections, fight bacteria	correct answers that only talk about eliminating, killing, fighting, microorganism/bacteria	Disagree	Disagree	Disagree	Disagree	Agree	Disagree	Disagree	Disagree	Yes	No	Yes	common waste	Yes	Yes	Yes	Checked all five antimicrobials and only the five.
Male	52	46-60	SP	Southeast	Bachelor’s degree	No	Yes	the antibiotic is incapable of harming the bacteria.	No	It’s a test that will show which antibiotics is better to treat the infection caused by a bacteria, that was already detected in the culture test.	Responses that contained viruses as microorganisms fought by antibiotics	correct answers that only talk about eliminating, killing, fighting, microorganism/bacteria	Disagree	Disagree	Disagree	Agree	Agree	Agree	Disagree	Disagree	Yes	No	Yes	recyclable waste	Yes	Yes	Yes	Wrong answer in any way possible
Female	21	18-30	SP	Southeast	Incomplete higher education	Yes	Yes	the antibiotic is incapable of harming the bacteria.	No	It’s a test, in which the patient affected by infection, takes different types of antibiotics, to check which one of them is more effective to the organism.	To treat diseases in humans and animals / treat bacterial infections, fight bacteria	correct answers that only talk about eliminating, killing, fighting, microorganism/bacteria	Disagree	Disagree	Disagree	Disagree	Agree	Agree	Disagree	Disagree	Yes	Yes	Yes	Dispose of at a pharmacy, health unit, hospital, or other collection points specifically for this purpose	Yes	Yes	Yes	Checked all five antimicrobials and only the five.
Female	37	31-45	SP	Southeast	Bachelor’s degree	Yes	Yes	the antibiotic is incapable of harming the bacteria.	Yes	It’s a test that will show which antibiotics is better to treat the infection caused by a bacteria, that was already detected in the culture test.	To treat diseases in humans and animals / treat bacterial infections, fight bacteria	correct answers that only talk about eliminating, killing, fighting, microorganism/bacteria	Disagree	Disagree	Disagree	Disagree	Agree	Disagree	Disagree	Disagree	No	Yes	Yes	common waste	Yes	Yes	No	Checked all five antimicrobials and only the five.
Female	36	31-45	PI	Northeast	Master’s or Doctorate degree	Yes	Yes	the antibiotic is incapable of harming the bacteria.	Yes	It’s a test that will show which antibiotics is better to treat the infection caused by a bacteria, that was already detected in the culture test.	Select the option in which you consider the use of antibiotics appropriate:	correct answers that only talk about eliminating, killing, fighting, microorganism/bacteria	Disagree	Disagree	Disagree	Disagree	Agree	Disagree	Disagree	Disagree	Yes	Yes	Yes	common waste	Yes	Yes	No	Wrong answer in any way possible
Male	39	31-45	SP	Southeast	Postgraduate specialization	Yes	Yes	the antibiotic is incapable of harming the bacteria.	Yes	It’s a test that will show which antibiotics is better to treat the infection caused by a bacteria, that was already detected in the culture test.	To treat diseases in humans and animals / treat bacterial infections, fight bacteria	correct answers that only talk about eliminating, killing, fighting, microorganism/bacteria	Disagree	Disagree	Disagree	Disagree	Disagree	Disagree	Disagree	Disagree	No	No	Yes	recyclable waste	Yes	Yes	No	Checked all five antimicrobials and only the five.
Male	22	18-30	SP	Southeast	Incomplete higher education	Yes	Yes	the antibiotic is incapable of harming the bacteria.	Yes	It’s a test that will show which antibiotics is better to treat the infection caused by a bacteria, that was already detected in the culture test.	To treat diseases in humans and animals / treat bacterial infections, fight bacteria	correct answers that only talk about eliminating, killing, fighting, microorganism/bacteria	Disagree	Disagree	Disagree	Disagree	Agree	Disagree	Disagree	Disagree	Yes	Yes	Yes	Dispose of at a pharmacy, health unit, hospital, or other collection points specifically for this purpose	Yes	Yes	Yes	Checked all five antimicrobials and only the five.
Female	35	31-45	RJ	Southeast	Bachelor’s degree	Yes	Yes	the antibiotic is incapable of harming the bacteria.	Yes	It’s a test that will show which antibiotics is better to treat the infection caused by a bacteria, that was already detected in the culture test.	To treat diseases in humans and animals / treat bacterial infections, fight bacteria	correct answers that only talk about eliminating, killing, fighting, microorganism/bacteria	Disagree	Disagree	Disagree	Disagree	Agree	Disagree	Disagree	Disagree	Yes	Yes	Yes	Dispose of at a pharmacy, health unit, hospital, or other collection points specifically for this purpose	Yes	Yes	Yes	Checked all five antimicrobials and only the five.
Female	18	18-30	SP	Southeast	Incomplete higher education	Yes	Yes	the antibiotic is incapable of harming the bacteria.	No	It’s a test that will show which antibiotics is better to treat the infection caused by a bacteria, that was already detected in the culture test.	Responses that contained viruses as microorganisms fought by antibiotics	correct answers that only talk about eliminating, killing, fighting, microorganism/bacteria	Disagree	Agree	Disagree	Disagree	Agree	Disagree	Disagree	Disagree	No	No	Yes	recyclable waste	Yes	Yes	No	Wrong answer in any way possible
Female	28	18-30	RO	North	Master’s or Doctorate degree	Yes	Yes	the antibiotic is incapable of harming the bacteria.	Yes	It’s a test that will show which antibiotics is better to treat the infection caused by a bacteria, that was already detected in the culture test.	Select the option in which you consider the use of antibiotics appropriate:	correct answers that only talk about eliminating, killing, fighting, microorganism/bacteria	Disagree	Disagree	Disagree	Disagree	Agree	Disagree	Disagree	Disagree	No	Yes	Yes	common waste	Yes	Yes	No	Wrong answer in any way possible
Female	41	31-45	PR	South	Master’s or Doctorate degree	Yes	Yes	the antibiotic is incapable of harming the bacteria.	Yes	It’s a test that will show which antibiotics is better to treat the infection caused by a bacteria, that was already detected in the culture test.	Select the option in which you consider the use of antibiotics appropriate:	correct answers that only talk about eliminating, killing, fighting, microorganism/bacteria	Disagree	Disagree	Disagree	Disagree	Agree	Disagree	Disagree	Disagree	No	Yes	Yes	Dispose of at a pharmacy, health unit, hospital, or other collection points specifically for this purpose	Yes	Yes	Yes	Checked all five antimicrobials and only the five.
Female	19	18-30	SP	Southeast	Incomplete higher education	Yes	Yes	the antibiotic is incapable of harming the bacteria.	Yes	It’s a test that will show which antibiotics is better to treat the infection caused by a bacteria, that was already detected in the culture test.	To treat diseases in humans and animals / treat bacterial infections, fight bacteria	correct answers that only talk about eliminating, killing, fighting, microorganism/bacteria	Disagree	Disagree	Disagree	Disagree	Agree	Agree	Disagree	Disagree	No	No	Yes	common waste	Yes	No	No	Wrong answer in any way possible
Female	30	18-30	SP	Southeast	Master’s or Doctorate degree	Yes	Yes	the antibiotic is incapable of harming the bacteria.	Yes	It’s a test that will show which antibiotics is better to treat the infection caused by a bacteria, that was already detected in the culture test.	To treat diseases in humans and animals / treat bacterial infections, fight bacteria	correct answers that only talk about eliminating, killing, fighting, microorganism/bacteria	Disagree	Disagree	Disagree	Disagree	Agree	Disagree	Disagree	Disagree	Yes	No	Yes	Dispose of at a pharmacy, health unit, hospital, or other collection points specifically for this purpose	Yes	Yes	Yes	Wrong answer in any way possible
Female	21	18-30	RS	South	Incomplete higher education	Yes	Yes	the antibiotic is incapable of harming the bacteria.	Yes	It’s a test that will show which antibiotics is better to treat the infection caused by a bacteria, that was already detected in the culture test.	To treat diseases in humans and animals / treat bacterial infections, fight bacteria	correct answers that only talk about eliminating, killing, fighting, microorganism/bacteria	Disagree	Disagree	Disagree	Disagree	Agree	Disagree	Disagree	Disagree	No	No	Yes	Dispose of at a pharmacy, health unit, hospital, or other collection points specifically for this purpose	Yes	Yes	No	Checked all five antimicrobials and only the five.
Female	21	18-30	SP	Southeast	Incomplete higher education	Yes	Yes	the antibiotic is incapable of harming the bacteria.	Yes	It’s a test that will show which antibiotics is better to treat the infection caused by a bacteria, that was already detected in the culture test.	To treat diseases in humans and animals / treat bacterial infections, fight bacteria	correct answers that only talk about eliminating, killing, fighting, microorganism/bacteria	Agree	Agree	Disagree	Disagree	Agree	Disagree	Disagree	Disagree	Yes	Yes	Yes	common waste	Yes	Yes	Yes	Wrong answer in any way possible
Female	22	18-30	SP	Southeast	Incomplete higher education	Yes	Yes	the antibiotic is incapable of harming the bacteria.	Yes	It’s a test that will show which antibiotics is better to treat the infection caused by a bacteria, that was already detected in the culture test.	Select the option in which you consider the use of antibiotics appropriate:	correct answers that only talk about eliminating, killing, fighting, microorganism/bacteria	Disagree	Disagree	Disagree	Disagree	Agree	Agree	Disagree	Disagree	No	No	Yes	common waste	Yes	No	Yes	Checked all five antimicrobials and only the five.
Female	23	18-30	SP	Southeast	Master’s or Doctorate degree	Yes	Yes	the antibiotic is incapable of harming the bacteria.	Yes	It’s a test that will show which antibiotics is better to treat the infection caused by a bacteria, that was already detected in the culture test.	To treat diseases in humans and animals / treat bacterial infections, fight bacteria	correct answers that only talk about eliminating, killing, fighting, microorganism/bacteria	Disagree	Disagree	Disagree	Disagree	Agree	Agree	Disagree	Disagree	Yes	No	Yes	recyclable waste	Yes	Yes	No	Wrong answer in any way possible
Male	28	18-30	RO	North	Bachelor’s degree	Yes	Yes	the antibiotic is incapable of harming the bacteria.	Yes	It’s a test that will show which antibiotics is better to treat the infection caused by a bacteria, that was already detected in the culture test.	To treat diseases in humans and animals / treat bacterial infections, fight bacteria	correct answers that only talk about eliminating, killing, fighting, microorganism/bacteria	Disagree	Disagree	Disagree	Disagree	Agree	Disagree	Disagree	Disagree	Yes	Yes	Yes	common waste	Yes	Yes	Yes	Checked all five antimicrobials and only the five.
Female	27	18-30	SP	Southeast	Bachelor’s degree	Yes	Yes	the antibiotic is incapable of harming the bacteria.	Yes	It’s a test that will show which antibiotics is better to treat the infection caused by a bacteria, that was already detected in the culture test.	To treat diseases in humans and animals / treat bacterial infections, fight bacteria	correct answers that only talk about eliminating, killing, fighting, microorganism/bacteria	Disagree	Disagree	Disagree	Disagree	Agree	Disagree	Disagree	Disagree	Yes	Yes	Yes	common waste	Yes	Yes	Yes	Checked all five antimicrobials and only the five.
Female	25	18-30	SP	Southeast	Bachelor’s degree	Yes	Yes	the antibiotic is incapable of harming the bacteria.	No	It’s a test that will show which antibiotics is better to treat the infection caused by a bacteria, that was already detected in the culture test.	To treat diseases in humans and animals / treat bacterial infections, fight bacteria	correct answers that only talk about eliminating, killing, fighting, microorganism/bacteria	Disagree	Disagree	Disagree	Disagree	Disagree	Disagree	Disagree	Disagree	No	Yes	Yes	Dispose of at a pharmacy, health unit, hospital, or other collection points specifically for this purpose	Yes	Yes	No	Wrong answer in any way possible
Female	24	18-30	SP	Southeast	Incomplete higher education	Yes	Yes	the antibiotic is incapable of harming the bacteria.	Yes	It’s a test that will show which antibiotics is better to treat the infection caused by a bacteria, that was already detected in the culture test.	Select the option in which you consider the use of antibiotics appropriate:	correct answers that only talk about eliminating, killing, fighting, microorganism/bacteria	Disagree	Disagree	Disagree	Disagree	Agree	Agree	Disagree	Disagree	Yes	No	Yes	recyclable waste	Yes	Yes	Yes	Wrong answer in any way possible
Female	51	46-60	SP	Southeast	High School graduate or lower	Yes	Yes	the human’s organism eliminates the bacteria directly from the bloodstream.	Yes	It’s a test that will show which antibiotics is better to treat the infection caused by a bacteria, that was already detected in the culture test.	Responses that contained viruses as microorganisms fought by antibiotics	correct answers that only talk about eliminating, killing, fighting, microorganism/bacteria	Disagree	Disagree	Disagree	Disagree	Agree	Agree	Disagree	Disagree	No	No	Yes	recyclable waste	Yes	Yes	No	Wrong answer in any way possible
Female	21	18-30	SP	Southeast	Bachelor’s degree	Yes	Yes	the antibiotic is incapable of harming the bacteria.	No	It’s a test that will show which antibiotics is better to treat the infection caused by a bacteria, that was already detected in the culture test.	To treat diseases in humans and animals / treat bacterial infections, fight bacteria	correct answers that only talk about eliminating, killing, fighting, microorganism/bacteria	Disagree	Disagree	Disagree	Disagree	Agree	Agree	Disagree	Disagree	No	Yes	Yes	common waste	Yes	Yes	No	Wrong answer in any way possible
Male	51	46-60	SP	Southeast	Postgraduate specialization	Yes	Yes	the antibiotic is incapable of harming the bacteria.	Yes	It’s a test that will show which antibiotics is better to treat the infection caused by a bacteria, that was already detected in the culture test.	Select the option in which you consider the use of antibiotics appropriate:	correct answers that only talk about eliminating, killing, fighting, microorganism/bacteria	Disagree	Disagree	Disagree	Disagree	Agree	Disagree	Disagree	Disagree	No	No	Yes	common waste	Yes	Yes	Yes	Wrong answer in any way possible
Female	55	46-60	SP	Southeast	Bachelor’s degree	Yes	Yes	the antibiotic is incapable of harming the bacteria.	Yes	It’s a test that will show which antibiotics is better to treat the infection caused by a bacteria, that was already detected in the culture test.	To treat diseases in humans and animals / treat bacterial infections, fight bacteria	correct answers that only talk about eliminating, killing, fighting, microorganism/bacteria	Disagree	Disagree	Disagree	Disagree	Agree	Disagree	Disagree	Disagree	No	Yes	Yes	Dispose of at a pharmacy, health unit, hospital, or other collection points specifically for this purpose	Yes	Yes	No	Checked all five antimicrobials and only the five.
Female	33	31-45	SP	Southeast	Postgraduate specialization	Yes	Yes	the antibiotic is incapable of harming the bacteria.	Yes	It’s a test that will show which antibiotics is better to treat the infection caused by a bacteria, that was already detected in the culture test.	To treat diseases in humans and animals / treat bacterial infections, fight bacteria	correct answers that only talk about eliminating, killing, fighting, microorganism/bacteria	Disagree	Disagree	Disagree	Disagree	Agree	Disagree	Disagree	Disagree	No	Yes	Yes	common waste	Yes	Yes	No	Checked all five antimicrobials and only the five.
Female	34	31-45	SP	Southeast	Postgraduate specialization	Yes	Yes	the antibiotic is incapable of harming the bacteria.	Yes	It’s a test that will show which antibiotics is better to treat the infection caused by a bacteria, that was already detected in the culture test.	To treat diseases in humans and animals / treat bacterial infections, fight bacteria	correct answers that only talk about eliminating, killing, fighting, microorganism/bacteria	Disagree	Disagree	Agree	Disagree	Agree	Disagree	Disagree	Disagree	Yes	Yes	Yes	common waste	Yes	Yes	No	Checked all five antimicrobials and only the five.
[truncated: 298 more rows]
